# Supplementary material for: Barcoding Genetically Distinct Plasmodium falciparum Strains for Comparative Assessment of Fitness and Antimalarial Drug Resistance
Source: mBio. 2022 Aug 16;13(5):e00937-22. doi: 10.1128/mbio.00937-22 (PMC9600763; doi:10.1128/mbio.00937-22)
Supplement: TABLE S1 [file mbio.00937-22-s0004.xlsx]

## Sheet: Sheet1
	Supplementary Table 1: IC50 data for 3D7, V1/S and CAM
	Antimalarial		3D7				V1/S				CAM
			IC50 (nM)	Std Dev	N		IC50 (nM)	Std Dev	N		IC50 (nM)	Std Dev	N
	Chloroquine		23.2	6.8	3		332.4	57.2	3		576.4	64.3	3
	Mefloquine		32.7	4.8	3		7.2	3.8	3		29.2	5.2	3
	Piperaquine		5.4	0.9	6		10.2	1.2	6		10.4	1.9	6
	Dihydroartemisinin		2	0.2	3		1.6	0.6	3		3.1	1.4	3
