# Supplementary material for: Barcoding Genetically Distinct Plasmodium falciparum Strains for Comparative Assessment of Fitness and Antimalarial Drug Resistance
Source: mBio. 2022 Aug 16;13(5):e00937-22. doi: 10.1128/mbio.00937-22 (PMC9600763; doi:10.1128/mbio.00937-22)
Supplement: TABLE S3 [file mbio.00937-22-s0006.xlsx]

## Sheet: Sheet1
Supplementary Table 3: Raw data for artemisinin RSA assays (BarSeq)
Experiment	Strain	Drug	Replicate	Time	Value
1	V1/S-B	Ctrl	1	0	28646
1	V1/S-B	Ctrl	2	0	27458
1	V1/S-B	DHA	1	0	29695
1	V1/S-B	DHA	2	0	25404
1	CAM	Ctrl	1	0	15048
1	CAM	Ctrl	2	0	15101
1	CAM	DHA	1	0	16105
1	CAM	DHA	2	0	13376
1	3D7-B	Ctrl	1	0	26674
1	3D7-B	Ctrl	2	0	26235
1	3D7-B	DHA	1	0	28355
1	3D7-B	DHA	2	0	25401
1	3D7-C	Ctrl	1	0	20626
1	3D7-C	Ctrl	2	0	20440
1	3D7-C	DHA	1	0	22217
1	3D7-C	DHA	2	0	19792
1	V1/S-A	Ctrl	1	0	1292
1	V1/S-A	Ctrl	2	0	1378
1	V1/S-A	DHA	1	0	1443
1	V1/S-A	DHA	2	0	1281
1	V1/S-B	Ctrl	1	3	28114
1	V1/S-B	Ctrl	2	3	29867
1	V1/S-B	DHA	1	3	25369
1	V1/S-B	DHA	2	3	30530
1	CAM	Ctrl	1	3	14097
1	CAM	Ctrl	2	3	15981
1	CAM	DHA	1	3	13729
1	CAM	DHA	2	3	16481
1	3D7-B	Ctrl	1	3	29608
1	3D7-B	Ctrl	2	3	31193
1	3D7-B	DHA	1	3	26273
1	3D7-B	DHA	2	3	30542
1	3D7-C	Ctrl	1	3	24404
1	3D7-C	Ctrl	2	3	25163
1	3D7-C	DHA	1	3	20414
1	3D7-C	DHA	2	3	24890
1	V1/S-A	Ctrl	1	3	1342
1	V1/S-A	Ctrl	2	3	1474
1	V1/S-A	DHA	1	3	1131
1	V1/S-A	DHA	2	3	1475
1	V1/S-B	Ctrl	1	72	21417
1	V1/S-B	Ctrl	2	72	26744
1	V1/S-B	DHA	1	72	14265
1	V1/S-B	DHA	2	72	13967
1	CAM	Ctrl	1	72	14541
1	CAM	Ctrl	2	72	17840
1	CAM	DHA	1	72	49015
1	CAM	DHA	2	72	67158
1	3D7-B	Ctrl	1	72	28280
1	3D7-B	Ctrl	2	72	30554
1	3D7-B	DHA	1	72	22577
1	3D7-B	DHA	2	72	23585
1	3D7-C	Ctrl	1	72	20406
1	3D7-C	Ctrl	2	72	23369
1	3D7-C	DHA	1	72	18152
1	3D7-C	DHA	2	72	18114
1	V1/S-A	Ctrl	1	72	869
1	V1/S-A	Ctrl	2	72	1039
1	V1/S-A	DHA	1	72	626
1	V1/S-A	DHA	2	72	598
2	V1/S-B	Ctrl	1	0	15684
2	V1/S-B	Ctrl	2	0	15657
2	V1/S-B	Ctrl	3	0	15052
2	V1/S-B	DHA	1	0	15714
2	V1/S-B	DHA	2	0	11718
2	V1/S-B	DHA	3	0	19612
2	3D7-A	Ctrl	1	0	9103
2	3D7-A	Ctrl	2	0	7969
2	3D7-A	Ctrl	3	0	11102
2	3D7-A	DHA	1	0	9241
2	3D7-A	DHA	2	0	8344
2	3D7-A	DHA	3	0	13747
2	CAM	Ctrl	1	0	6425
2	CAM	Ctrl	2	0	5484
2	CAM	Ctrl	3	0	6052
2	CAM	DHA	1	0	6076
2	CAM	DHA	2	0	4871
2	CAM	DHA	3	0	7294
2	3D7-B	Ctrl	1	0	2181
2	3D7-B	Ctrl	2	0	2218
2	3D7-B	Ctrl	3	0	2144
2	3D7-B	DHA	1	0	2473
2	3D7-B	DHA	2	0	1730
2	3D7-B	DHA	3	0	2908
2	3D7-C	Ctrl	1	0	1678
2	3D7-C	Ctrl	2	0	1624
2	3D7-C	Ctrl	3	0	1693
2	3D7-C	DHA	1	0	1752
2	3D7-C	DHA	2	0	1221
2	3D7-C	DHA	3	0	2210
2	V1/S-A	Ctrl	1	0	2860
2	V1/S-A	Ctrl	2	0	2587
2	V1/S-A	Ctrl	3	0	2811
2	V1/S-A	DHA	1	0	2582
2	V1/S-A	DHA	2	0	2063
2	V1/S-A	DHA	3	0	3685
2	V1/S-B	Ctrl	1	3	15698
2	V1/S-B	Ctrl	2	3	16603
2	V1/S-B	Ctrl	3	3	13462
2	V1/S-B	DHA	1	3	13542
2	V1/S-B	DHA	2	3	14638
2	V1/S-B	DHA	3	3	14517
2	3D7-A	Ctrl	1	3	10968
2	3D7-A	Ctrl	2	3	11672
2	3D7-A	Ctrl	3	3	8109
2	3D7-A	DHA	1	3	9883
2	3D7-A	DHA	2	3	11318
2	3D7-A	DHA	3	3	11463
2	CAM	Ctrl	1	3	9025
2	CAM	Ctrl	2	3	9649
2	CAM	Ctrl	3	3	6235
2	CAM	DHA	1	3	8597
2	CAM	DHA	2	3	8015
2	CAM	DHA	3	3	9604
2	3D7-B	Ctrl	1	3	2590
2	3D7-B	Ctrl	2	3	2658
2	3D7-B	Ctrl	3	3	2198
2	3D7-B	DHA	1	3	2247
2	3D7-B	DHA	2	3	2575
2	3D7-B	DHA	3	3	2430
2	3D7-C	Ctrl	1	3	2000
2	3D7-C	Ctrl	2	3	2086
2	3D7-C	Ctrl	3	3	1642
2	3D7-C	DHA	1	3	1739
2	3D7-C	DHA	2	3	1951
2	3D7-C	DHA	3	3	1770
2	V1/S-A	Ctrl	1	3	2739
2	V1/S-A	Ctrl	2	3	3103
2	V1/S-A	Ctrl	3	3	2247
2	V1/S-A	DHA	1	3	2175
2	V1/S-A	DHA	2	3	2714
2	V1/S-A	DHA	3	3	2633
2	V1/S-B	Ctrl	1	72	8286
2	V1/S-B	Ctrl	2	72	9863
2	V1/S-B	Ctrl	3	72	11510
2	V1/S-B	DHA	1	72	11343
2	V1/S-B	DHA	2	72	11635
2	V1/S-B	DHA	3	72	9401
2	3D7-A	Ctrl	1	72	14931
2	3D7-A	Ctrl	2	72	14662
2	3D7-A	Ctrl	3	72	16699
2	3D7-A	DHA	1	72	8278
2	3D7-A	DHA	2	72	9119
2	3D7-A	DHA	3	72	8244
2	CAM	Ctrl	1	72	6459
2	CAM	Ctrl	2	72	7161
2	CAM	Ctrl	3	72	8342
2	CAM	DHA	1	72	10315
2	CAM	DHA	2	72	11335
2	CAM	DHA	3	72	10157
2	3D7-B	Ctrl	1	72	2980
2	3D7-B	Ctrl	2	72	3344
2	3D7-B	Ctrl	3	72	3622
2	3D7-B	DHA	1	72	1915
2	3D7-B	DHA	2	72	1953
2	3D7-B	DHA	3	72	1624
2	3D7-C	Ctrl	1	72	2385
2	3D7-C	Ctrl	2	72	2700
2	3D7-C	Ctrl	3	72	3118
2	3D7-C	DHA	1	72	1358
2	3D7-C	DHA	2	72	1422
2	3D7-C	DHA	3	72	1163
2	V1/S-A	Ctrl	1	72	1384
2	V1/S-A	Ctrl	2	72	1448
2	V1/S-A	Ctrl	3	72	1735
2	V1/S-A	DHA	1	72	1283
2	V1/S-A	DHA	2	72	1594
2	V1/S-A	DHA	3	72	1299
3	V1/S-B	Ctrl	1	0	7990
3	V1/S-B	Ctrl	2	0	8618
3	V1/S-B	Ctrl	3	0	7497
3	V1/S-B	DHA	1	0	9089
3	V1/S-B	DHA	2	0	8147
3	V1/S-B	DHA	3	0	9685
3	3D7-A	Ctrl	1	0	8741
3	3D7-A	Ctrl	2	0	10352
3	3D7-A	Ctrl	3	0	7084
3	3D7-A	DHA	1	0	8965
3	3D7-A	DHA	2	0	7956
3	3D7-A	DHA	3	0	11301
3	CAM	Ctrl	1	0	2029
3	CAM	Ctrl	2	0	2441
3	CAM	Ctrl	3	0	1934
3	CAM	DHA	1	0	2509
3	CAM	DHA	2	0	2368
3	CAM	DHA	3	0	2607
3	3D7-B	Ctrl	1	0	3118
3	3D7-B	Ctrl	2	0	3668
3	3D7-B	Ctrl	3	0	2548
3	3D7-B	DHA	1	0	3313
3	3D7-B	DHA	2	0	3017
3	3D7-B	DHA	3	0	3422
3	3D7-C	Ctrl	1	0	6455
3	3D7-C	Ctrl	2	0	7711
3	3D7-C	Ctrl	3	0	6014
3	3D7-C	DHA	1	0	7538
3	3D7-C	DHA	2	0	6825
3	3D7-C	DHA	3	0	7735
3	V1/S-A	Ctrl	1	0	2749
3	V1/S-A	Ctrl	2	0	2606
3	V1/S-A	Ctrl	3	0	2652
3	V1/S-A	DHA	1	0	3171
3	V1/S-A	DHA	2	0	3111
3	V1/S-A	DHA	3	0	3673
3	V1/S-B	Ctrl	1	3	7419
3	V1/S-B	Ctrl	2	3	9458
3	V1/S-B	Ctrl	3	3	8937
3	V1/S-B	DHA	1	3	8407
3	V1/S-B	DHA	2	3	8658
3	V1/S-B	DHA	3	3	7645
3	3D7-A	Ctrl	1	3	9905
3	3D7-A	Ctrl	2	3	11642
3	3D7-A	Ctrl	3	3	8947
3	3D7-A	DHA	1	3	7459
3	3D7-A	DHA	2	3	9493
3	3D7-A	DHA	3	3	8831
3	CAM	Ctrl	1	3	1768
3	CAM	Ctrl	2	3	2112
3	CAM	Ctrl	3	3	1797
3	CAM	DHA	1	3	1772
3	CAM	DHA	2	3	1966
3	CAM	DHA	3	3	2159
3	3D7-B	Ctrl	1	3	2751
3	3D7-B	Ctrl	2	3	3580
3	3D7-B	Ctrl	3	3	3628
3	3D7-B	DHA	1	3	3399
3	3D7-B	DHA	2	3	3524
3	3D7-B	DHA	3	3	2893
3	3D7-C	Ctrl	1	3	6707
3	3D7-C	Ctrl	2	3	7746
3	3D7-C	Ctrl	3	3	7458
3	3D7-C	DHA	1	3	7703
3	3D7-C	DHA	2	3	7635
3	3D7-C	DHA	3	3	6265
3	V1/S-A	Ctrl	1	3	3035
3	V1/S-A	Ctrl	2	3	3662
3	V1/S-A	Ctrl	3	3	3114
3	V1/S-A	DHA	1	3	2891
3	V1/S-A	DHA	2	3	3087
3	V1/S-A	DHA	3	3	2999
3	V1/S-B	Ctrl	1	72	4075
3	V1/S-B	Ctrl	2	72	4150
3	V1/S-B	Ctrl	3	72	3821
3	V1/S-B	DHA	1	72	7486
3	V1/S-B	DHA	2	72	8538
3	V1/S-B	DHA	3	72	6793
3	3D7-A	Ctrl	1	72	17839
3	3D7-A	Ctrl	2	72	18791
3	3D7-A	Ctrl	3	72	15999
3	3D7-A	DHA	1	72	10334
3	3D7-A	DHA	2	72	11778
3	3D7-A	DHA	3	72	8801
3	CAM	Ctrl	1	72	4006
3	CAM	Ctrl	2	72	3854
3	CAM	Ctrl	3	72	3641
3	CAM	DHA	1	72	4698
3	CAM	DHA	2	72	5231
3	CAM	DHA	3	72	4257
3	3D7-B	Ctrl	1	72	3747
3	3D7-B	Ctrl	2	72	3750
3	3D7-B	Ctrl	3	72	3376
3	3D7-B	DHA	1	72	2663
3	3D7-B	DHA	2	72	2752
3	3D7-B	DHA	3	72	2372
3	3D7-C	Ctrl	1	72	8660
3	3D7-C	Ctrl	2	72	8210
3	3D7-C	Ctrl	3	72	7337
3	3D7-C	DHA	1	72	6222
3	3D7-C	DHA	2	72	6654
3	3D7-C	DHA	3	72	5190
3	V1/S-A	Ctrl	1	72	1500
3	V1/S-A	Ctrl	2	72	1455
3	V1/S-A	Ctrl	3	72	1394
3	V1/S-A	DHA	1	72	2331
3	V1/S-A	DHA	2	72	2951
3	V1/S-A	DHA	3	72	2292
