# Supplementary material for: Barcoding Genetically Distinct Plasmodium falciparum Strains for Comparative Assessment of Fitness and Antimalarial Drug Resistance
Source: mBio. 2022 Aug 16;13(5):e00937-22. doi: 10.1128/mbio.00937-22 (PMC9600763; doi:10.1128/mbio.00937-22)
Supplement: TABLE S4 [file mbio.00937-22-s0007.xlsx]

## Sheet: Sheet1
Supplementary Table 4: List of primers
Primer ID	Application	Sequence (5´ to 3´)
p212	Barcode casette (Fwd)	CAATTAATGATGTATACCGCCTTCAATTTCGATGGGTAC
p219	Barcode casette (Rev)	CTAAGAAGGTTATAGAGGCGTAATTCGTGCGCGTCAG
p191	Rh3 outside homology region (Fwd)	GGGTAAACTAGAATATGCTATACCGG
p194	Rh3 outside homology region (Rev)	ACCATCACGGGATAAAGTAACTGG
p1356	Rh3 primers with adapter sequence (Fwd)	TCGGCATTCCTGCTGAACCGCTCTTCCGATCTGTAATTCGTGCGCGTCAG
p1357	Rh3 primers with adapter sequence (Rev)	ACACTCTTTCCCTACACGACGCTCTTCCGATCTCCTTCAATTTCGATGGGTAC
