# Supplementary material for: Barcoding Genetically Distinct Plasmodium falciparum Strains for Comparative Assessment of Fitness and Antimalarial Drug Resistance
Source: mBio. 2022 Aug 16;13(5):e00937-22. doi: 10.1128/mbio.00937-22 (PMC9600763; doi:10.1128/mbio.00937-22)
Supplement: TABLE S2 [file mbio.00937-22-s0005.xlsx]

## Sheet: Sheet1
Supplementary Table 2: Raw data for competition assays (BarSeq)
Treatment	Drug	Replicate	Day	Strain	Value	Experiment
Untreated	Untreated	1	1	3D7-A	1231	4
Untreated	Untreated	1	4	3D7-A	1563	4
Untreated	Untreated	1	8	3D7-A	4823.5	4
Untreated	Untreated	1	12	3D7-A	4439.5	4
Untreated	Untreated	1	18	3D7-A	3941.5	4
20nM	Chloroquine	1	4	3D7-A	565.5	4
20nM	Chloroquine	1	8	3D7-A	19	4
20nM	Chloroquine	1	12	3D7-A	13.5	4
20nM	Chloroquine	1	18	3D7-A	0	4
50nM	Chloroquine	1	4	3D7-A	399	4
50nM	Chloroquine	1	8	3D7-A	20	4
50nM	Chloroquine	1	12	3D7-A	5.5	4
50nM	Chloroquine	1	18	3D7-A	5	4
60nM	Chloroquine	1	4	3D7-A	261	4
60nM	Chloroquine	1	8	3D7-A	24.5	4
60nM	Chloroquine	1	12	3D7-A	8	4
60nM	Chloroquine	1	18	3D7-A	1.5	4
100nM	Chloroquine	1	4	3D7-A	107.5	4
100nM	Chloroquine	1	8	3D7-A	16.5	4
100nM	Chloroquine	1	12	3D7-A	9	4
100nM	Chloroquine	1	18	3D7-A	3.5	4
500nM	Chloroquine	1	4	3D7-A	675.5	4
500nM	Chloroquine	1	8	3D7-A	175	4
500nM	Chloroquine	1	12	3D7-A	171	4
500nM	Chloroquine	1	18	3D7-A	8.5	4
10nM	Mefloquine	1	4	3D7-A	2745.5	4
10nM	Mefloquine	1	8	3D7-A	4745.5	4
10nM	Mefloquine	1	12	3D7-A	5526	4
10nM	Mefloquine	1	18	3D7-A	1485	4
20nM	Mefloquine	1	4	3D7-A	2751	4
50nM	Mefloquine	1	8	3D7-A	4992.5	4
20nM	Mefloquine	1	12	3D7-A	3235.5	4
20nM	Mefloquine	1	18	3D7-A	525	4
50nM	Mefloquine	1	4	3D7-A	2441.5	4
20nM	Mefloquine	1	8	3D7-A	1486	4
50nM	Mefloquine	1	12	3D7-A	2279	4
500nM	Mefloquine	1	4	3D7-A	2115.5	4
500nM	Mefloquine	1	8	3D7-A	2357	4
Untreated	Untreated	2	1	3D7-A	1122.5	4
Untreated	Untreated	2	4	3D7-A	1590.5	4
Untreated	Untreated	2	8	3D7-A	2753	4
Untreated	Untreated	2	12	3D7-A	4971.5	4
Untreated	Untreated	2	18	3D7-A	3896	4
20nM	Chloroquine	2	4	3D7-A	1036.5	4
20nM	Chloroquine	2	8	3D7-A	20.5	4
20nM	Chloroquine	2	12	3D7-A	10	4
20nM	Chloroquine	2	18	3D7-A	2	4
50nM	Chloroquine	2	4	3D7-A	511	4
50nM	Chloroquine	2	8	3D7-A	6.5	4
50nM	Chloroquine	2	12	3D7-A	6	4
50nM	Chloroquine	2	18	3D7-A	3	4
60nM	Chloroquine	2	4	3D7-A	331	4
60nM	Chloroquine	2	8	3D7-A	22.5	4
60nM	Chloroquine	2	12	3D7-A	7.5	4
60nM	Chloroquine	2	18	3D7-A	1.5	4
100nM	Chloroquine	2	4	3D7-A	457.5	4
100nM	Chloroquine	2	8	3D7-A	7	4
100nM	Chloroquine	2	12	3D7-A	6.5	4
100nM	Chloroquine	2	18	3D7-A	2	4
500nM	Chloroquine	2	4	3D7-A	629	4
500nM	Chloroquine	2	8	3D7-A	66	4
500nM	Chloroquine	2	12	3D7-A	12	4
500nM	Chloroquine	2	18	3D7-A	1	4
10nM	Mefloquine	2	4	3D7-A	2776	4
10nM	Mefloquine	2	8	3D7-A	5365.5	4
10nM	Mefloquine	2	12	3D7-A	5465	4
10nM	Mefloquine	2	18	3D7-A	1917	4
20nM	Mefloquine	2	4	3D7-A	5595.5	4
20nM	Mefloquine	2	8	3D7-A	6487	4
20nM	Mefloquine	2	12	3D7-A	2994	4
20nM	Mefloquine	2	18	3D7-A	1017.5	4
50nM	Mefloquine	2	4	3D7-A	3075.5	4
50nM	Mefloquine	2	8	3D7-A	2735.5	4
50nM	Mefloquine	2	12	3D7-A	2299	4
500nM	Mefloquine	2	4	3D7-A	2195	4
500nM	Mefloquine	2	8	3D7-A	1559.5	4
Untreated	Untreated	3	1	3D7-A	2345	4
Untreated	Untreated	3	4	3D7-A	1583	4
Untreated	Untreated	3	8	3D7-A	3223	4
Untreated	Untreated	3	12	3D7-A	6493.5	4
Untreated	Untreated	3	18	3D7-A	1987.5	4
20nM	Chloroquine	3	4	3D7-A	470	4
20nM	Chloroquine	3	8	3D7-A	20.5	4
20nM	Chloroquine	3	12	3D7-A	9.5	4
20nM	Chloroquine	3	18	3D7-A	0	4
50nM	Chloroquine	3	4	3D7-A	439	4
50nM	Chloroquine	3	8	3D7-A	14	4
50nM	Chloroquine	3	12	3D7-A	6.5	4
50nM	Chloroquine	3	18	3D7-A	2	4
60nM	Chloroquine	3	4	3D7-A	286	4
60nM	Chloroquine	3	8	3D7-A	25.5	4
60nM	Chloroquine	3	12	3D7-A	1	4
60nM	Chloroquine	3	18	3D7-A	0	4
100nM	Chloroquine	3	4	3D7-A	262	4
100nM	Chloroquine	3	8	3D7-A	18	4
100nM	Chloroquine	3	12	3D7-A	13.5	4
100nM	Chloroquine	3	18	3D7-A	3.5	4
500nM	Chloroquine	3	4	3D7-A	473.5	4
500nM	Chloroquine	3	8	3D7-A	46	4
500nM	Chloroquine	3	12	3D7-A	17.5	4
500nM	Chloroquine	3	18	3D7-A	0.5	4
10nM	Mefloquine	3	4	3D7-A	3238	4
10nM	Mefloquine	3	8	3D7-A	4387.5	4
10nM	Mefloquine	3	12	3D7-A	5099	4
10nM	Mefloquine	3	18	3D7-A	951	4
20nM	Mefloquine	3	4	3D7-A	0	4
20nM	Mefloquine	3	8	3D7-A	4048	4
20nM	Mefloquine	3	12	3D7-A	2175.5	4
20nM	Mefloquine	3	18	3D7-A	642	4
50nM	Mefloquine	3	4	3D7-A	2121.5	4
50nM	Mefloquine	3	8	3D7-A	2434.5	4
50nM	Mefloquine	3	12	3D7-A	3903	4
500nM	Mefloquine	3	4	3D7-A	0	4
500nM	Mefloquine	3	8	3D7-A	1764	4
Untreated	Untreated	1	1	3D7-B	1208.5	4
Untreated	Untreated	1	4	3D7-B	2208.5	4
Untreated	Untreated	1	8	3D7-B	2241	4
Untreated	Untreated	1	12	3D7-B	1959.5	4
Untreated	Untreated	1	18	3D7-B	3185.5	4
20nM	Chloroquine	1	4	3D7-B	384.5	4
20nM	Chloroquine	1	8	3D7-B	6	4
20nM	Chloroquine	1	12	3D7-B	3.5	4
20nM	Chloroquine	1	18	3D7-B	0.5	4
50nM	Chloroquine	1	4	3D7-B	224.5	4
50nM	Chloroquine	1	8	3D7-B	3	4
50nM	Chloroquine	1	12	3D7-B	2	4
50nM	Chloroquine	1	18	3D7-B	4.5	4
60nM	Chloroquine	1	4	3D7-B	297	4
60nM	Chloroquine	1	8	3D7-B	9	4
60nM	Chloroquine	1	12	3D7-B	2.5	4
60nM	Chloroquine	1	18	3D7-B	1	4
100nM	Chloroquine	1	4	3D7-B	81.5	4
100nM	Chloroquine	1	8	3D7-B	15.5	4
100nM	Chloroquine	1	12	3D7-B	1	4
100nM	Chloroquine	1	18	3D7-B	3	4
500nM	Chloroquine	1	4	3D7-B	661.5	4
500nM	Chloroquine	1	8	3D7-B	5	4
500nM	Chloroquine	1	12	3D7-B	137.5	4
500nM	Chloroquine	1	18	3D7-B	8	4
10nM	Mefloquine	1	4	3D7-B	2158.5	4
10nM	Mefloquine	1	8	3D7-B	2000.5	4
10nM	Mefloquine	1	12	3D7-B	2459	4
10nM	Mefloquine	1	18	3D7-B	1156	4
20nM	Mefloquine	1	4	3D7-B	2161.5	4
50nM	Mefloquine	1	8	3D7-B	2560	4
20nM	Mefloquine	1	12	3D7-B	1465.5	4
20nM	Mefloquine	1	18	3D7-B	297	4
50nM	Mefloquine	1	4	3D7-B	1210	4
20nM	Mefloquine	1	8	3D7-B	1917.5	4
50nM	Mefloquine	1	12	3D7-B	3640	4
500nM	Mefloquine	1	4	3D7-B	3045	4
500nM	Mefloquine	1	8	3D7-B	2254	4
Untreated	Untreated	2	1	3D7-B	787	4
Untreated	Untreated	2	4	3D7-B	1612	4
Untreated	Untreated	2	8	3D7-B	2411	4
Untreated	Untreated	2	12	3D7-B	2223.5	4
Untreated	Untreated	2	18	3D7-B	4831.5	4
20nM	Chloroquine	2	4	3D7-B	646	4
20nM	Chloroquine	2	8	3D7-B	7	4
20nM	Chloroquine	2	12	3D7-B	15	4
20nM	Chloroquine	2	18	3D7-B	0.5	4
50nM	Chloroquine	2	4	3D7-B	239	4
50nM	Chloroquine	2	8	3D7-B	11	4
50nM	Chloroquine	2	12	3D7-B	4.5	4
50nM	Chloroquine	2	18	3D7-B	1.5	4
60nM	Chloroquine	2	4	3D7-B	303.5	4
60nM	Chloroquine	2	8	3D7-B	7	4
60nM	Chloroquine	2	12	3D7-B	4.5	4
60nM	Chloroquine	2	18	3D7-B	1	4
100nM	Chloroquine	2	4	3D7-B	281	4
100nM	Chloroquine	2	8	3D7-B	11	4
100nM	Chloroquine	2	12	3D7-B	7.5	4
100nM	Chloroquine	2	18	3D7-B	2	4
500nM	Chloroquine	2	4	3D7-B	264	4
500nM	Chloroquine	2	8	3D7-B	42	4
500nM	Chloroquine	2	12	3D7-B	9.5	4
500nM	Chloroquine	2	18	3D7-B	2	4
10nM	Mefloquine	2	4	3D7-B	2204	4
10nM	Mefloquine	2	8	3D7-B	2554.5	4
10nM	Mefloquine	2	12	3D7-B	2581	4
10nM	Mefloquine	2	18	3D7-B	999.5	4
20nM	Mefloquine	2	4	3D7-B	4782.5	4
20nM	Mefloquine	2	8	3D7-B	3150.5	4
20nM	Mefloquine	2	12	3D7-B	1650	4
20nM	Mefloquine	2	18	3D7-B	525.5	4
50nM	Mefloquine	2	4	3D7-B	2091.5	4
50nM	Mefloquine	2	8	3D7-B	2827.5	4
50nM	Mefloquine	2	12	3D7-B	3595	4
500nM	Mefloquine	2	4	3D7-B	2789	4
500nM	Mefloquine	2	8	3D7-B	1387.5	4
Untreated	Untreated	3	1	3D7-B	2023.5	4
Untreated	Untreated	3	4	3D7-B	2200	4
Untreated	Untreated	3	8	3D7-B	1720	4
Untreated	Untreated	3	12	3D7-B	2484	4
Untreated	Untreated	3	18	3D7-B	1678.5	4
20nM	Chloroquine	3	4	3D7-B	272.5	4
20nM	Chloroquine	3	8	3D7-B	12	4
20nM	Chloroquine	3	12	3D7-B	3	4
20nM	Chloroquine	3	18	3D7-B	1.5	4
50nM	Chloroquine	3	4	3D7-B	216	4
50nM	Chloroquine	3	8	3D7-B	11.5	4
50nM	Chloroquine	3	12	3D7-B	6.5	4
50nM	Chloroquine	3	18	3D7-B	2.5	4
60nM	Chloroquine	3	4	3D7-B	208	4
60nM	Chloroquine	3	8	3D7-B	6	4
60nM	Chloroquine	3	12	3D7-B	1	4
60nM	Chloroquine	3	18	3D7-B	1	4
100nM	Chloroquine	3	4	3D7-B	161	4
100nM	Chloroquine	3	8	3D7-B	14	4
100nM	Chloroquine	3	12	3D7-B	7	4
100nM	Chloroquine	3	18	3D7-B	2.5	4
500nM	Chloroquine	3	4	3D7-B	346	4
500nM	Chloroquine	3	8	3D7-B	40	4
500nM	Chloroquine	3	12	3D7-B	7	4
500nM	Chloroquine	3	18	3D7-B	0.5	4
10nM	Mefloquine	3	4	3D7-B	2127.5	4
10nM	Mefloquine	3	8	3D7-B	2575.5	4
10nM	Mefloquine	3	12	3D7-B	2707.5	4
10nM	Mefloquine	3	18	3D7-B	942	4
20nM	Mefloquine	3	4	3D7-B	0	4
20nM	Mefloquine	3	8	3D7-B	1983	4
20nM	Mefloquine	3	12	3D7-B	1584	4
20nM	Mefloquine	3	18	3D7-B	316	4
50nM	Mefloquine	3	4	3D7-B	2053.5	4
50nM	Mefloquine	3	8	3D7-B	4233.5	4
50nM	Mefloquine	3	12	3D7-B	4367.5	4
500nM	Mefloquine	3	4	3D7-B	0	4
500nM	Mefloquine	3	8	3D7-B	2041	4
Untreated	Untreated	1	1	3D7-C	460	4
Untreated	Untreated	1	4	3D7-C	1488.5	4
Untreated	Untreated	1	8	3D7-C	1451.5	4
Untreated	Untreated	1	12	3D7-C	1189	4
Untreated	Untreated	1	18	3D7-C	2256	4
20nM	Chloroquine	1	4	3D7-C	249.5	4
20nM	Chloroquine	1	8	3D7-C	10	4
20nM	Chloroquine	1	12	3D7-C	4	4
20nM	Chloroquine	1	18	3D7-C	1	4
50nM	Chloroquine	1	4	3D7-C	130	4
50nM	Chloroquine	1	8	3D7-C	6	4
50nM	Chloroquine	1	12	3D7-C	9	4
50nM	Chloroquine	1	18	3D7-C	0.5	4
60nM	Chloroquine	1	4	3D7-C	213	4
60nM	Chloroquine	1	8	3D7-C	1.5	4
60nM	Chloroquine	1	12	3D7-C	0	4
60nM	Chloroquine	1	18	3D7-C	1	4
100nM	Chloroquine	1	4	3D7-C	60	4
100nM	Chloroquine	1	8	3D7-C	4	4
100nM	Chloroquine	1	12	3D7-C	1	4
100nM	Chloroquine	1	18	3D7-C	1	4
500nM	Chloroquine	1	4	3D7-C	440	4
500nM	Chloroquine	1	8	3D7-C	729.5	4
500nM	Chloroquine	1	12	3D7-C	16.5	4
500nM	Chloroquine	1	18	3D7-C	0	4
10nM	Mefloquine	1	4	3D7-C	1410	4
10nM	Mefloquine	1	8	3D7-C	1260.5	4
10nM	Mefloquine	1	12	3D7-C	1620.5	4
10nM	Mefloquine	1	18	3D7-C	679.5	4
20nM	Mefloquine	1	4	3D7-C	1395.5	4
50nM	Mefloquine	1	8	3D7-C	1826.5	4
20nM	Mefloquine	1	12	3D7-C	1031.5	4
20nM	Mefloquine	1	18	3D7-C	238	4
50nM	Mefloquine	1	4	3D7-C	845	4
20nM	Mefloquine	1	8	3D7-C	1389.5	4
50nM	Mefloquine	1	12	3D7-C	1682	4
500nM	Mefloquine	1	4	3D7-C	1205	4
500nM	Mefloquine	1	8	3D7-C	1007	4
Untreated	Untreated	2	1	3D7-C	555.5	4
Untreated	Untreated	2	4	3D7-C	1173.5	4
Untreated	Untreated	2	8	3D7-C	1501.5	4
Untreated	Untreated	2	12	3D7-C	1264	4
Untreated	Untreated	2	18	3D7-C	3115	4
20nM	Chloroquine	2	4	3D7-C	429.5	4
20nM	Chloroquine	2	8	3D7-C	12	4
20nM	Chloroquine	2	12	3D7-C	4	4
20nM	Chloroquine	2	18	3D7-C	0	4
50nM	Chloroquine	2	4	3D7-C	160.5	4
50nM	Chloroquine	2	8	3D7-C	11	4
50nM	Chloroquine	2	12	3D7-C	0	4
50nM	Chloroquine	2	18	3D7-C	0	4
60nM	Chloroquine	2	4	3D7-C	206.5	4
60nM	Chloroquine	2	8	3D7-C	5	4
60nM	Chloroquine	2	12	3D7-C	4	4
60nM	Chloroquine	2	18	3D7-C	0.5	4
100nM	Chloroquine	2	4	3D7-C	183.5	4
100nM	Chloroquine	2	8	3D7-C	7.5	4
100nM	Chloroquine	2	12	3D7-C	1	4
100nM	Chloroquine	2	18	3D7-C	0	4
500nM	Chloroquine	2	4	3D7-C	190	4
500nM	Chloroquine	2	8	3D7-C	17.5	4
500nM	Chloroquine	2	12	3D7-C	4	4
500nM	Chloroquine	2	18	3D7-C	0	4
10nM	Mefloquine	2	4	3D7-C	1325.5	4
10nM	Mefloquine	2	8	3D7-C	1577.5	4
10nM	Mefloquine	2	12	3D7-C	1586	4
10nM	Mefloquine	2	18	3D7-C	625.5	4
20nM	Mefloquine	2	4	3D7-C	3481	4
20nM	Mefloquine	2	8	3D7-C	1960	4
20nM	Mefloquine	2	12	3D7-C	987.5	4
20nM	Mefloquine	2	18	3D7-C	349	4
50nM	Mefloquine	2	4	3D7-C	1251	4
50nM	Mefloquine	2	8	3D7-C	1935.5	4
50nM	Mefloquine	2	12	3D7-C	1604	4
500nM	Mefloquine	2	4	3D7-C	1595.5	4
500nM	Mefloquine	2	8	3D7-C	845	4
Untreated	Untreated	3	1	3D7-C	998	4
Untreated	Untreated	3	4	3D7-C	1631	4
Untreated	Untreated	3	8	3D7-C	1078.5	4
Untreated	Untreated	3	12	3D7-C	1446.5	4
Untreated	Untreated	3	18	3D7-C	1053	4
20nM	Chloroquine	3	4	3D7-C	158	4
20nM	Chloroquine	3	8	3D7-C	6	4
20nM	Chloroquine	3	12	3D7-C	5	4
20nM	Chloroquine	3	18	3D7-C	0.5	4
50nM	Chloroquine	3	4	3D7-C	169	4
50nM	Chloroquine	3	8	3D7-C	1	4
50nM	Chloroquine	3	12	3D7-C	2	4
50nM	Chloroquine	3	18	3D7-C	2	4
60nM	Chloroquine	3	4	3D7-C	118	4
60nM	Chloroquine	3	8	3D7-C	7	4
60nM	Chloroquine	3	12	3D7-C	0	4
60nM	Chloroquine	3	18	3D7-C	0	4
100nM	Chloroquine	3	4	3D7-C	107	4
100nM	Chloroquine	3	8	3D7-C	1	4
100nM	Chloroquine	3	12	3D7-C	0	4
100nM	Chloroquine	3	18	3D7-C	2	4
500nM	Chloroquine	3	4	3D7-C	260	4
500nM	Chloroquine	3	8	3D7-C	30.5	4
500nM	Chloroquine	3	12	3D7-C	2.5	4
500nM	Chloroquine	3	18	3D7-C	2	4
10nM	Mefloquine	3	4	3D7-C	1460	4
10nM	Mefloquine	3	8	3D7-C	1613	4
10nM	Mefloquine	3	12	3D7-C	1836	4
10nM	Mefloquine	3	18	3D7-C	559.5	4
20nM	Mefloquine	3	4	3D7-C	0	4
20nM	Mefloquine	3	8	3D7-C	1401	4
20nM	Mefloquine	3	12	3D7-C	1174.5	4
20nM	Mefloquine	3	18	3D7-C	215.5	4
50nM	Mefloquine	3	4	3D7-C	1507.5	4
50nM	Mefloquine	3	8	3D7-C	1428.5	4
50nM	Mefloquine	3	12	3D7-C	1052	4
500nM	Mefloquine	3	4	3D7-C	0	4
500nM	Mefloquine	3	8	3D7-C	1173	4
Untreated	Untreated	1	1	V1/S-A	10.5	4
Untreated	Untreated	1	4	V1/S-A	602.5	4
Untreated	Untreated	1	8	V1/S-A	224.5	4
Untreated	Untreated	1	12	V1/S-A	63	4
Untreated	Untreated	1	18	V1/S-A	174.5	4
20nM	Chloroquine	1	4	V1/S-A	977.5	4
20nM	Chloroquine	1	8	V1/S-A	499.5	4
20nM	Chloroquine	1	12	V1/S-A	534	4
20nM	Chloroquine	1	18	V1/S-A	98.5	4
50nM	Chloroquine	1	4	V1/S-A	1064.5	4
50nM	Chloroquine	1	8	V1/S-A	494	4
50nM	Chloroquine	1	12	V1/S-A	313	4
50nM	Chloroquine	1	18	V1/S-A	160.5	4
60nM	Chloroquine	1	4	V1/S-A	1294	4
60nM	Chloroquine	1	8	V1/S-A	650.5	4
60nM	Chloroquine	1	12	V1/S-A	528	4
60nM	Chloroquine	1	18	V1/S-A	235.5	4
100nM	Chloroquine	1	4	V1/S-A	710.5	4
100nM	Chloroquine	1	8	V1/S-A	616.5	4
100nM	Chloroquine	1	12	V1/S-A	455.5	4
100nM	Chloroquine	1	18	V1/S-A	360.5	4
500nM	Chloroquine	1	4	V1/S-A	795	4
500nM	Chloroquine	1	8	V1/S-A	0	4
500nM	Chloroquine	1	12	V1/S-A	16.5	4
500nM	Chloroquine	1	18	V1/S-A	0	4
10nM	Mefloquine	1	4	V1/S-A	104	4
10nM	Mefloquine	1	8	V1/S-A	30.5	4
10nM	Mefloquine	1	12	V1/S-A	3	4
10nM	Mefloquine	1	18	V1/S-A	0	4
20nM	Mefloquine	1	4	V1/S-A	22.5	4
50nM	Mefloquine	1	8	V1/S-A	12.5	4
20nM	Mefloquine	1	12	V1/S-A	5.5	4
20nM	Mefloquine	1	18	V1/S-A	0	4
50nM	Mefloquine	1	4	V1/S-A	35.5	4
20nM	Mefloquine	1	8	V1/S-A	24.5	4
50nM	Mefloquine	1	12	V1/S-A	0	4
500nM	Mefloquine	1	4	V1/S-A	46.5	4
500nM	Mefloquine	1	8	V1/S-A	130.5	4
Untreated	Untreated	2	1	V1/S-A	178	4
Untreated	Untreated	2	4	V1/S-A	442.5	4
Untreated	Untreated	2	8	V1/S-A	185.5	4
Untreated	Untreated	2	12	V1/S-A	86.5	4
Untreated	Untreated	2	18	V1/S-A	273.5	4
20nM	Chloroquine	2	4	V1/S-A	1968	4
20nM	Chloroquine	2	8	V1/S-A	596	4
20nM	Chloroquine	2	12	V1/S-A	507	4
20nM	Chloroquine	2	18	V1/S-A	258.5	4
50nM	Chloroquine	2	4	V1/S-A	1050	4
50nM	Chloroquine	2	8	V1/S-A	542	4
50nM	Chloroquine	2	12	V1/S-A	425	4
50nM	Chloroquine	2	18	V1/S-A	211	4
60nM	Chloroquine	2	4	V1/S-A	1629.5	4
60nM	Chloroquine	2	8	V1/S-A	791	4
60nM	Chloroquine	2	12	V1/S-A	589.5	4
60nM	Chloroquine	2	18	V1/S-A	438.5	4
100nM	Chloroquine	2	4	V1/S-A	1954.5	4
100nM	Chloroquine	2	8	V1/S-A	953	4
100nM	Chloroquine	2	12	V1/S-A	480	4
100nM	Chloroquine	2	18	V1/S-A	451	4
500nM	Chloroquine	2	4	V1/S-A	994.5	4
500nM	Chloroquine	2	8	V1/S-A	220.5	4
500nM	Chloroquine	2	12	V1/S-A	199.5	4
500nM	Chloroquine	2	18	V1/S-A	10	4
10nM	Mefloquine	2	4	V1/S-A	79	4
10nM	Mefloquine	2	8	V1/S-A	47	4
10nM	Mefloquine	2	12	V1/S-A	3	4
10nM	Mefloquine	2	18	V1/S-A	0	4
20nM	Mefloquine	2	4	V1/S-A	117	4
20nM	Mefloquine	2	8	V1/S-A	11.5	4
20nM	Mefloquine	2	12	V1/S-A	7	4
20nM	Mefloquine	2	18	V1/S-A	1	4
50nM	Mefloquine	2	4	V1/S-A	46.5	4
50nM	Mefloquine	2	8	V1/S-A	57.5	4
50nM	Mefloquine	2	12	V1/S-A	52	4
500nM	Mefloquine	2	4	V1/S-A	318.5	4
500nM	Mefloquine	2	8	V1/S-A	437	4
Untreated	Untreated	3	1	V1/S-A	33	4
Untreated	Untreated	3	4	V1/S-A	533.5	4
Untreated	Untreated	3	8	V1/S-A	180.5	4
Untreated	Untreated	3	12	V1/S-A	84	4
Untreated	Untreated	3	18	V1/S-A	74	4
20nM	Chloroquine	3	4	V1/S-A	803	4
20nM	Chloroquine	3	8	V1/S-A	420.5	4
20nM	Chloroquine	3	12	V1/S-A	491	4
20nM	Chloroquine	3	18	V1/S-A	115.5	4
50nM	Chloroquine	3	4	V1/S-A	1226.5	4
50nM	Chloroquine	3	8	V1/S-A	398	4
50nM	Chloroquine	3	12	V1/S-A	216	4
50nM	Chloroquine	3	18	V1/S-A	210.5	4
60nM	Chloroquine	3	4	V1/S-A	1102.5	4
60nM	Chloroquine	3	8	V1/S-A	693	4
60nM	Chloroquine	3	12	V1/S-A	418.5	4
60nM	Chloroquine	3	18	V1/S-A	141.5	4
100nM	Chloroquine	3	4	V1/S-A	924	4
100nM	Chloroquine	3	8	V1/S-A	686.5	4
100nM	Chloroquine	3	12	V1/S-A	402	4
100nM	Chloroquine	3	18	V1/S-A	297.5	4
500nM	Chloroquine	3	4	V1/S-A	813.5	4
500nM	Chloroquine	3	8	V1/S-A	140	4
500nM	Chloroquine	3	12	V1/S-A	18.5	4
500nM	Chloroquine	3	18	V1/S-A	2	4
10nM	Mefloquine	3	4	V1/S-A	101	4
10nM	Mefloquine	3	8	V1/S-A	32.5	4
10nM	Mefloquine	3	12	V1/S-A	8	4
10nM	Mefloquine	3	18	V1/S-A	2	4
20nM	Mefloquine	3	4	V1/S-A	0	4
20nM	Mefloquine	3	8	V1/S-A	12	4
20nM	Mefloquine	3	12	V1/S-A	0	4
20nM	Mefloquine	3	18	V1/S-A	0.5	4
50nM	Mefloquine	3	4	V1/S-A	164	4
50nM	Mefloquine	3	8	V1/S-A	25	4
50nM	Mefloquine	3	12	V1/S-A	32.5	4
500nM	Mefloquine	3	4	V1/S-A	0	4
500nM	Mefloquine	3	8	V1/S-A	0	4
Untreated	Untreated	1	1	V1/S-B	354.5	4
Untreated	Untreated	1	4	V1/S-B	891.5	4
Untreated	Untreated	1	8	V1/S-B	810.5	4
Untreated	Untreated	1	12	V1/S-B	253.5	4
Untreated	Untreated	1	18	V1/S-B	495	4
20nM	Chloroquine	1	4	V1/S-B	2446	4
20nM	Chloroquine	1	8	V1/S-B	1781.5	4
20nM	Chloroquine	1	12	V1/S-B	1227	4
20nM	Chloroquine	1	18	V1/S-B	400	4
50nM	Chloroquine	1	4	V1/S-B	2642.5	4
50nM	Chloroquine	1	8	V1/S-B	1980	4
50nM	Chloroquine	1	12	V1/S-B	1105	4
50nM	Chloroquine	1	18	V1/S-B	503	4
60nM	Chloroquine	1	4	V1/S-B	2508	4
60nM	Chloroquine	1	8	V1/S-B	2260.5	4
60nM	Chloroquine	1	12	V1/S-B	1135	4
60nM	Chloroquine	1	18	V1/S-B	784.5	4
100nM	Chloroquine	1	4	V1/S-B	1279	4
100nM	Chloroquine	1	8	V1/S-B	2267.5	4
100nM	Chloroquine	1	12	V1/S-B	875	4
100nM	Chloroquine	1	18	V1/S-B	1157	4
500nM	Chloroquine	1	4	V1/S-B	1476.5	4
500nM	Chloroquine	1	8	V1/S-B	1737.5	4
500nM	Chloroquine	1	12	V1/S-B	295	4
500nM	Chloroquine	1	18	V1/S-B	3	4
10nM	Mefloquine	1	4	V1/S-B	284	4
10nM	Mefloquine	1	8	V1/S-B	90.5	4
10nM	Mefloquine	1	12	V1/S-B	9.5	4
10nM	Mefloquine	1	18	V1/S-B	3	4
20nM	Mefloquine	1	4	V1/S-B	68.5	4
50nM	Mefloquine	1	8	V1/S-B	43	4
20nM	Mefloquine	1	12	V1/S-B	4	4
20nM	Mefloquine	1	18	V1/S-B	4	4
50nM	Mefloquine	1	4	V1/S-B	85	4
20nM	Mefloquine	1	8	V1/S-B	114.5	4
50nM	Mefloquine	1	12	V1/S-B	126	4
500nM	Mefloquine	1	4	V1/S-B	1251	4
500nM	Mefloquine	1	8	V1/S-B	1078.5	4
Untreated	Untreated	2	1	V1/S-B	405	4
Untreated	Untreated	2	4	V1/S-B	935.5	4
Untreated	Untreated	2	8	V1/S-B	577.5	4
Untreated	Untreated	2	12	V1/S-B	293	4
Untreated	Untreated	2	18	V1/S-B	741	4
20nM	Chloroquine	2	4	V1/S-B	5009.5	4
20nM	Chloroquine	2	8	V1/S-B	2341.5	4
20nM	Chloroquine	2	12	V1/S-B	1502.5	4
20nM	Chloroquine	2	18	V1/S-B	1013.5	4
50nM	Chloroquine	2	4	V1/S-B	2823	4
50nM	Chloroquine	2	8	V1/S-B	2132	4
50nM	Chloroquine	2	12	V1/S-B	1017	4
50nM	Chloroquine	2	18	V1/S-B	648	4
60nM	Chloroquine	2	4	V1/S-B	2953.5	4
60nM	Chloroquine	2	8	V1/S-B	3686.5	4
60nM	Chloroquine	2	12	V1/S-B	1491	4
60nM	Chloroquine	2	18	V1/S-B	1892	4
100nM	Chloroquine	2	4	V1/S-B	4085	4
100nM	Chloroquine	2	8	V1/S-B	2610.5	4
100nM	Chloroquine	2	12	V1/S-B	1121.5	4
100nM	Chloroquine	2	18	V1/S-B	1870.5	4
500nM	Chloroquine	2	4	V1/S-B	2341.5	4
500nM	Chloroquine	2	8	V1/S-B	546	4
500nM	Chloroquine	2	12	V1/S-B	313	4
500nM	Chloroquine	2	18	V1/S-B	65.5	4
10nM	Mefloquine	2	4	V1/S-B	386	4
10nM	Mefloquine	2	8	V1/S-B	165.5	4
10nM	Mefloquine	2	12	V1/S-B	19	4
10nM	Mefloquine	2	18	V1/S-B	3	4
20nM	Mefloquine	2	4	V1/S-B	270.5	4
20nM	Mefloquine	2	8	V1/S-B	57.5	4
20nM	Mefloquine	2	12	V1/S-B	12.5	4
20nM	Mefloquine	2	18	V1/S-B	2	4
50nM	Mefloquine	2	4	V1/S-B	159.5	4
50nM	Mefloquine	2	8	V1/S-B	117.5	4
50nM	Mefloquine	2	12	V1/S-B	138	4
500nM	Mefloquine	2	4	V1/S-B	1769.5	4
500nM	Mefloquine	2	8	V1/S-B	991	4
Untreated	Untreated	3	1	V1/S-B	481.5	4
Untreated	Untreated	3	4	V1/S-B	1105.5	4
Untreated	Untreated	3	8	V1/S-B	628.5	4
Untreated	Untreated	3	12	V1/S-B	362	4
Untreated	Untreated	3	18	V1/S-B	321.5	4
20nM	Chloroquine	3	4	V1/S-B	2360	4
20nM	Chloroquine	3	8	V1/S-B	1940.5	4
20nM	Chloroquine	3	12	V1/S-B	1324	4
20nM	Chloroquine	3	18	V1/S-B	512.5	4
50nM	Chloroquine	3	4	V1/S-B	3201.5	4
50nM	Chloroquine	3	8	V1/S-B	1883.5	4
50nM	Chloroquine	3	12	V1/S-B	1013	4
50nM	Chloroquine	3	18	V1/S-B	666	4
60nM	Chloroquine	3	4	V1/S-B	2185	4
60nM	Chloroquine	3	8	V1/S-B	2380.5	4
60nM	Chloroquine	3	12	V1/S-B	931	4
60nM	Chloroquine	3	18	V1/S-B	572.5	4
100nM	Chloroquine	3	4	V1/S-B	2414.5	4
100nM	Chloroquine	3	8	V1/S-B	2633	4
100nM	Chloroquine	3	12	V1/S-B	1207	4
100nM	Chloroquine	3	18	V1/S-B	904.5	4
500nM	Chloroquine	3	4	V1/S-B	1438.5	4
500nM	Chloroquine	3	8	V1/S-B	311	4
500nM	Chloroquine	3	12	V1/S-B	65.5	4
500nM	Chloroquine	3	18	V1/S-B	9	4
10nM	Mefloquine	3	4	V1/S-B	371	4
10nM	Mefloquine	3	8	V1/S-B	127.5	4
10nM	Mefloquine	3	12	V1/S-B	19.5	4
10nM	Mefloquine	3	18	V1/S-B	0	4
20nM	Mefloquine	3	4	V1/S-B	0	4
20nM	Mefloquine	3	8	V1/S-B	38.5	4
20nM	Mefloquine	3	12	V1/S-B	10	4
20nM	Mefloquine	3	18	V1/S-B	0.5	4
50nM	Mefloquine	3	4	V1/S-B	221	4
50nM	Mefloquine	3	8	V1/S-B	286	4
50nM	Mefloquine	3	12	V1/S-B	199.5	4
500nM	Mefloquine	3	4	V1/S-B	0	4
500nM	Mefloquine	3	8	V1/S-B	1264	4
Untreated	Untreated	1	1	CAM	659	4
Untreated	Untreated	1	4	CAM	1564	4
Untreated	Untreated	1	8	CAM	1722.5	4
Untreated	Untreated	1	12	CAM	1201	4
Untreated	Untreated	1	18	CAM	2266	4
20nM	Chloroquine	1	4	CAM	2925.5	4
20nM	Chloroquine	1	8	CAM	4998.5	4
20nM	Chloroquine	1	12	CAM	9170.5	4
20nM	Chloroquine	1	18	CAM	5784	4
50nM	Chloroquine	1	4	CAM	2959.5	4
50nM	Chloroquine	1	8	CAM	4204.5	4
50nM	Chloroquine	1	12	CAM	6332.5	4
50nM	Chloroquine	1	18	CAM	6683	4
60nM	Chloroquine	1	4	CAM	4117.5	4
60nM	Chloroquine	1	8	CAM	4779	4
60nM	Chloroquine	1	12	CAM	7529	4
60nM	Chloroquine	1	18	CAM	7450	4
100nM	Chloroquine	1	4	CAM	2382.5	4
100nM	Chloroquine	1	8	CAM	6105	4
100nM	Chloroquine	1	12	CAM	8052	4
100nM	Chloroquine	1	18	CAM	5178	4
500nM	Chloroquine	1	4	CAM	8384	4
500nM	Chloroquine	1	8	CAM	2727.5	4
500nM	Chloroquine	1	12	CAM	3882	4
500nM	Chloroquine	1	18	CAM	8302.5	4
10nM	Mefloquine	1	4	CAM	1052	4
10nM	Mefloquine	1	8	CAM	790.5	4
10nM	Mefloquine	1	12	CAM	1486.5	4
10nM	Mefloquine	1	18	CAM	5120	4
20nM	Mefloquine	1	4	CAM	815	4
50nM	Mefloquine	1	8	CAM	2190	4
20nM	Mefloquine	1	12	CAM	4056.5	4
20nM	Mefloquine	1	18	CAM	5528	4
50nM	Mefloquine	1	4	CAM	806	4
20nM	Mefloquine	1	8	CAM	3093.5	4
50nM	Mefloquine	1	12	CAM	698	4
500nM	Mefloquine	1	4	CAM	673	4
500nM	Mefloquine	1	8	CAM	400	4
Untreated	Untreated	2	1	CAM	3651	4
Untreated	Untreated	2	4	CAM	925.5	4
Untreated	Untreated	2	8	CAM	1222.5	4
Untreated	Untreated	2	12	CAM	1081.5	4
Untreated	Untreated	2	18	CAM	2684.5	4
20nM	Chloroquine	2	4	CAM	4350.5	4
20nM	Chloroquine	2	8	CAM	4666.5	4
20nM	Chloroquine	2	12	CAM	7377.5	4
20nM	Chloroquine	2	18	CAM	4703	4
50nM	Chloroquine	2	4	CAM	2424	4
50nM	Chloroquine	2	8	CAM	4498.5	4
50nM	Chloroquine	2	12	CAM	4817	4
50nM	Chloroquine	2	18	CAM	5742.5	4
60nM	Chloroquine	2	4	CAM	3684.5	4
60nM	Chloroquine	2	8	CAM	6542.5	4
60nM	Chloroquine	2	12	CAM	8736.5	4
60nM	Chloroquine	2	18	CAM	4323	4
100nM	Chloroquine	2	4	CAM	5090	4
100nM	Chloroquine	2	8	CAM	5775	4
100nM	Chloroquine	2	12	CAM	6277.5	4
100nM	Chloroquine	2	18	CAM	6718.5	4
500nM	Chloroquine	2	4	CAM	3845.5	4
500nM	Chloroquine	2	8	CAM	6665	4
500nM	Chloroquine	2	12	CAM	14701.5	4
500nM	Chloroquine	2	18	CAM	8674	4
10nM	Mefloquine	2	4	CAM	925	4
10nM	Mefloquine	2	8	CAM	920	4
10nM	Mefloquine	2	12	CAM	1084	4
10nM	Mefloquine	2	18	CAM	4103	4
20nM	Mefloquine	2	4	CAM	1867.5	4
20nM	Mefloquine	2	8	CAM	1762	4
20nM	Mefloquine	2	12	CAM	1973	4
20nM	Mefloquine	2	18	CAM	3390.5	4
50nM	Mefloquine	2	4	CAM	884	4
50nM	Mefloquine	2	8	CAM	3850.5	4
50nM	Mefloquine	2	12	CAM	2744	4
500nM	Mefloquine	2	4	CAM	1797.5	4
500nM	Mefloquine	2	8	CAM	2027	4
Untreated	Untreated	3	1	CAM	859.5	4
Untreated	Untreated	3	4	CAM	1610	4
Untreated	Untreated	3	8	CAM	1653.5	4
Untreated	Untreated	3	12	CAM	1777	4
Untreated	Untreated	3	18	CAM	1233	4
20nM	Chloroquine	3	4	CAM	2336.5	4
20nM	Chloroquine	3	8	CAM	4972	4
20nM	Chloroquine	3	12	CAM	7460.5	4
20nM	Chloroquine	3	18	CAM	6737.5	4
50nM	Chloroquine	3	4	CAM	3129	4
50nM	Chloroquine	3	8	CAM	4167	4
50nM	Chloroquine	3	12	CAM	4522	4
50nM	Chloroquine	3	18	CAM	7937.5	4
60nM	Chloroquine	3	4	CAM	3313.5	4
60nM	Chloroquine	3	8	CAM	5923.5	4
60nM	Chloroquine	3	12	CAM	6318	4
60nM	Chloroquine	3	18	CAM	6077.5	4
100nM	Chloroquine	3	4	CAM	2965	4
100nM	Chloroquine	3	8	CAM	6716	4
100nM	Chloroquine	3	12	CAM	7666	4
100nM	Chloroquine	3	18	CAM	6334	4
500nM	Chloroquine	3	4	CAM	6270.5	4
500nM	Chloroquine	3	8	CAM	9680	4
500nM	Chloroquine	3	12	CAM	9765	4
500nM	Chloroquine	3	18	CAM	6065.5	4
10nM	Mefloquine	3	4	CAM	1294	4
10nM	Mefloquine	3	8	CAM	1636	4
10nM	Mefloquine	3	12	CAM	1649	4
10nM	Mefloquine	3	18	CAM	2779	4
20nM	Mefloquine	3	4	CAM	5	4
20nM	Mefloquine	3	8	CAM	2068	4
20nM	Mefloquine	3	12	CAM	3613	4
20nM	Mefloquine	3	18	CAM	4363.5	4
50nM	Mefloquine	3	4	CAM	2565	4
50nM	Mefloquine	3	8	CAM	1205.5	4
50nM	Mefloquine	3	12	CAM	1498	4
500nM	Mefloquine	3	4	CAM	7	4
500nM	Mefloquine	3	8	CAM	138.5	4
20nM	Chloroquine	1	2	V1/S-B	6920.5	1
20nM	Chloroquine	1	7	V1/S-B	2803	1
20nM	Chloroquine	1	12	V1/S-B	2038.5	1
20nM	Chloroquine	1	17	V1/S-B	762.5	1
20nM	Chloroquine	2	2	V1/S-B	7225.5	1
20nM	Chloroquine	2	7	V1/S-B	3002	1
20nM	Chloroquine	2	12	V1/S-B	2744	1
20nM	Chloroquine	2	17	V1/S-B	717	1
60nM	Chloroquine	1	2	V1/S-B	6690.5	1
60nM	Chloroquine	1	7	V1/S-B	16381	1
60nM	Chloroquine	1	12	V1/S-B	23930.5	1
60nM	Chloroquine	1	17	V1/S-B	20093.5	1
60nM	Chloroquine	2	2	V1/S-B	9413	1
60nM	Chloroquine	2	7	V1/S-B	27017	1
60nM	Chloroquine	2	12	V1/S-B	20574	1
60nM	Chloroquine	2	17	V1/S-B	19934	1
100nM	Chloroquine	1	1	V1/S-B	18102	2
100nM	Chloroquine	1	4	V1/S-B	17396	2
100nM	Chloroquine	1	6	V1/S-B	14785.5	2
100nM	Chloroquine	1	8	V1/S-B	9590.5	2
100nM	Chloroquine	2	1	V1/S-B	12339	2
100nM	Chloroquine	2	4	V1/S-B	28778	2
100nM	Chloroquine	2	6	V1/S-B	11714	2
100nM	Chloroquine	2	8	V1/S-B	11480	2
500nM	Chloroquine	1	1	V1/S-B	17547	2
500nM	Chloroquine	1	4	V1/S-B	28199.5	2
500nM	Chloroquine	1	6	V1/S-B	14775.5	2
500nM	Chloroquine	2	1	V1/S-B	17004.5	2
500nM	Chloroquine	2	4	V1/S-B	27796.5	2
500nM	Chloroquine	2	6	V1/S-B	13573.5	2
50nM	Chloroquine	1	1	V1/S-B	12440	2
50nM	Chloroquine	1	4	V1/S-B	26265.5	2
50nM	Chloroquine	1	6	V1/S-B	12773.5	2
50nM	Chloroquine	1	8	V1/S-B	10021	2
50nM	Chloroquine	2	1	V1/S-B	14219	2
50nM	Chloroquine	2	4	V1/S-B	12888	2
50nM	Chloroquine	2	6	V1/S-B	12338.5	2
50nM	Chloroquine	2	8	V1/S-B	10230.5	2
20nM	Chloroquine	1	2	V1/S-B	12186	3
20nM	Chloroquine	1	8	V1/S-B	7534.5	3
20nM	Chloroquine	1	13	V1/S-B	5553	3
20nM	Chloroquine	1	19	V1/S-B	5454	3
20nM	Chloroquine	2	2	V1/S-B	9987.5	3
20nM	Chloroquine	2	8	V1/S-B	7509.5	3
20nM	Chloroquine	2	13	V1/S-B	5514	3
20nM	Chloroquine	2	19	V1/S-B	3816	3
60nM	Chloroquine	1	2	V1/S-B	12058.5	3
60nM	Chloroquine	1	8	V1/S-B	21231.5	3
60nM	Chloroquine	1	13	V1/S-B	28419.5	3
60nM	Chloroquine	1	19	V1/S-B	19205	3
60nM	Chloroquine	2	2	V1/S-B	14838	3
60nM	Chloroquine	2	8	V1/S-B	21244	3
60nM	Chloroquine	2	13	V1/S-B	59340.5	3
60nM	Chloroquine	2	19	V1/S-B	30579.5	3
Untreated	Untreated	1	2	V1/S-B	6515	1
Untreated	Untreated	1	7	V1/S-B	3007.5	1
Untreated	Untreated	1	12	V1/S-B	1514.5	1
Untreated	Untreated	1	17	V1/S-B	614.5	1
Untreated	Untreated	2	2	V1/S-B	5437.5	1
Untreated	Untreated	2	7	V1/S-B	2983	1
Untreated	Untreated	2	12	V1/S-B	2159.5	1
Untreated	Untreated	2	17	V1/S-B	897.5	1
Untreated	Untreated	1	1	V1/S-B	10851.5	2
Untreated	Untreated	1	4	V1/S-B	3772.5	2
Untreated	Untreated	1	6	V1/S-B	4894	2
Untreated	Untreated	1	8	V1/S-B	5231.5	2
Untreated	Untreated	2	1	V1/S-B	9586	2
Untreated	Untreated	2	4	V1/S-B	6916.5	2
Untreated	Untreated	2	6	V1/S-B	6069.5	2
Untreated	Untreated	2	8	V1/S-B	6950	2
Untreated	Untreated	1	2	V1/S-B	8555.5	3
Untreated	Untreated	1	8	V1/S-B	5456	3
Untreated	Untreated	1	13	V1/S-B	3733.5	3
Untreated	Untreated	1	19	V1/S-B	2309.5	3
Untreated	Untreated	2	2	V1/S-B	11612	3
Untreated	Untreated	2	8	V1/S-B	9614.5	3
Untreated	Untreated	2	13	V1/S-B	2737.5	3
Untreated	Untreated	2	19	V1/S-B	8.5	3
10nM	DHAFull	1	2	V1/S-B	7776.5	1
10nM	DHAFull	1	7	V1/S-B	1528.5	1
10nM	DHAFull	1	12	V1/S-B	1403.5	1
10nM	DHAFull	1	17	V1/S-B	844.5	1
10nM	DHAFull	2	2	V1/S-B	5389.5	1
10nM	DHAFull	2	7	V1/S-B	2025.5	1
10nM	DHAFull	2	12	V1/S-B	443.5	1
10nM	DHAFull	2	17	V1/S-B	214	1
10nM	DHAFull	1	2	V1/S-B	13542.5	3
10nM	DHAFull	1	8	V1/S-B	1869.5	3
10nM	DHAFull	1	13	V1/S-B	1217	3
10nM	DHAFull	1	19	V1/S-B	2077	3
10nM	DHAFull	2	2	V1/S-B	9572.5	3
10nM	DHAFull	2	8	V1/S-B	3492.5	3
10nM	DHAFull	2	13	V1/S-B	1730	3
10nM	DHAFull	2	19	V1/S-B	3351.5	3
10nM	DHAPulsed	1	2	V1/S-B	4721	1
10nM	DHAPulsed	1	7	V1/S-B	1623	1
10nM	DHAPulsed	1	12	V1/S-B	1168	1
10nM	DHAPulsed	1	17	V1/S-B	484	1
10nM	DHAPulsed	2	2	V1/S-B	4106	1
10nM	DHAPulsed	2	7	V1/S-B	1236	1
10nM	DHAPulsed	2	12	V1/S-B	1011	1
10nM	DHAPulsed	2	17	V1/S-B	491	1
10nM	DHAPulsed	1	2	V1/S-B	7556	3
10nM	DHAPulsed	1	8	V1/S-B	7333	3
10nM	DHAPulsed	1	13	V1/S-B	3386	3
10nM	DHAPulsed	1	19	V1/S-B	2124	3
10nM	DHAPulsed	2	2	V1/S-B	12540	3
10nM	DHAPulsed	2	8	V1/S-B	6409	3
10nM	DHAPulsed	2	13	V1/S-B	5393.5	3
10nM	DHAPulsed	2	19	V1/S-B	2404	3
20nM	Mefloquine	1	1	V1/S-B	9562.5	2
20nM	Mefloquine	1	4	V1/S-B	2564.5	2
20nM	Mefloquine	1	6	V1/S-B	1713.5	2
20nM	Mefloquine	1	8	V1/S-B	381.5	2
20nM	Mefloquine	2	1	V1/S-B	6573.5	2
20nM	Mefloquine	2	4	V1/S-B	1863.5	2
20nM	Mefloquine	2	6	V1/S-B	1307.5	2
20nM	Mefloquine	2	8	V1/S-B	792.5	2
500nM	Mefloquine	1	1	V1/S-B	8620	2
500nM	Mefloquine	1	4	V1/S-B	5285.5	2
500nM	Mefloquine	1	6	V1/S-B	7729	2
500nM	Mefloquine	2	1	V1/S-B	10215.5	2
500nM	Mefloquine	2	4	V1/S-B	8610.5	2
500nM	Mefloquine	2	6	V1/S-B	6437.5	2
50nM	Mefloquine	1	1	V1/S-B	10522	2
50nM	Mefloquine	1	4	V1/S-B	2646.5	2
50nM	Mefloquine	1	6	V1/S-B	1604.5	2
50nM	Mefloquine	1	8	V1/S-B	2076	2
50nM	Mefloquine	2	1	V1/S-B	7863	2
50nM	Mefloquine	2	4	V1/S-B	2321.5	2
50nM	Mefloquine	2	6	V1/S-B	2234.5	2
50nM	Mefloquine	2	8	V1/S-B	1844	2
10nM	Mefloquine	1	2	V1/S-B	12236.5	3
10nM	Mefloquine	1	8	V1/S-B	1777	3
10nM	Mefloquine	1	13	V1/S-B	357.5	3
10nM	Mefloquine	1	19	V1/S-B	303.5	3
10nM	Mefloquine	2	2	V1/S-B	8713	3
10nM	Mefloquine	2	8	V1/S-B	1263	3
10nM	Mefloquine	2	13	V1/S-B	203.5	3
10nM	Mefloquine	2	19	V1/S-B	79	3
10nM	Piperaquine	1	2	V1/S-B	4812.5	1
10nM	Piperaquine	1	7	V1/S-B	2243	1
10nM	Piperaquine	1	12	V1/S-B	1198	1
10nM	Piperaquine	1	17	V1/S-B	532	1
10nM	Piperaquine	2	2	V1/S-B	4998	1
10nM	Piperaquine	2	7	V1/S-B	2399	1
10nM	Piperaquine	2	12	V1/S-B	996	1
10nM	Piperaquine	2	17	V1/S-B	514.5	1
30nM	Piperaquine	1	2	V1/S-B	3975.5	1
30nM	Piperaquine	1	7	V1/S-B	3880.5	1
30nM	Piperaquine	1	12	V1/S-B	2750.5	1
30nM	Piperaquine	1	17	V1/S-B	910	1
30nM	Piperaquine	2	2	V1/S-B	4730	1
30nM	Piperaquine	2	7	V1/S-B	4106	1
30nM	Piperaquine	2	12	V1/S-B	2203	1
30nM	Piperaquine	2	17	V1/S-B	777	1
100nM	Piperaquine	1	1	V1/S-B	10767.5	2
100nM	Piperaquine	1	4	V1/S-B	13306	2
100nM	Piperaquine	1	6	V1/S-B	10971	2
100nM	Piperaquine	1	8	V1/S-B	9681	2
100nM	Piperaquine	2	1	V1/S-B	11839.5	2
100nM	Piperaquine	2	4	V1/S-B	13594	2
100nM	Piperaquine	2	6	V1/S-B	9412.5	2
100nM	Piperaquine	2	8	V1/S-B	9406.5	2
500nM	Piperaquine	1	1	V1/S-B	9523	2
500nM	Piperaquine	1	4	V1/S-B	7850.5	2
500nM	Piperaquine	1	6	V1/S-B	3596.5	2
500nM	Piperaquine	2	1	V1/S-B	10483.5	2
500nM	Piperaquine	2	4	V1/S-B	5473	2
500nM	Piperaquine	2	6	V1/S-B	7867	2
50nM	Piperaquine	1	1	V1/S-B	9243	2
50nM	Piperaquine	1	4	V1/S-B	10820.5	2
50nM	Piperaquine	1	6	V1/S-B	7262.5	2
50nM	Piperaquine	1	8	V1/S-B	7902.5	2
50nM	Piperaquine	2	1	V1/S-B	12560	2
50nM	Piperaquine	2	4	V1/S-B	9853.5	2
50nM	Piperaquine	2	6	V1/S-B	6593.5	2
50nM	Piperaquine	2	8	V1/S-B	7072	2
10nM	Piperaquine	1	2	V1/S-B	31473	3
10nM	Piperaquine	1	8	V1/S-B	7364	3
10nM	Piperaquine	1	13	V1/S-B	4251.5	3
10nM	Piperaquine	1	19	V1/S-B	2133.5	3
10nM	Piperaquine	2	2	V1/S-B	11333	3
10nM	Piperaquine	2	8	V1/S-B	4653	3
10nM	Piperaquine	2	13	V1/S-B	4903	3
10nM	Piperaquine	2	19	V1/S-B	3677	3
30nM	Piperaquine	1	2	V1/S-B	18232.5	3
30nM	Piperaquine	1	8	V1/S-B	7379	3
30nM	Piperaquine	1	13	V1/S-B	4753.5	3
30nM	Piperaquine	1	19	V1/S-B	3145.5	3
30nM	Piperaquine	2	2	V1/S-B	15461	3
30nM	Piperaquine	2	8	V1/S-B	5922.5	3
30nM	Piperaquine	2	13	V1/S-B	6385	3
30nM	Piperaquine	2	19	V1/S-B	2671.5	3
20nM	Chloroquine	1	2	3D7-A	13876.5	1
20nM	Chloroquine	1	7	3D7-A	8467	1
20nM	Chloroquine	1	12	3D7-A	10750.5	1
20nM	Chloroquine	1	17	3D7-A	6744.5	1
20nM	Chloroquine	2	2	3D7-A	13699	1
20nM	Chloroquine	2	7	3D7-A	7356.5	1
20nM	Chloroquine	2	12	3D7-A	11658.5	1
20nM	Chloroquine	2	17	3D7-A	10370.5	1
60nM	Chloroquine	1	2	3D7-A	10226.5	1
60nM	Chloroquine	1	7	3D7-A	195.5	1
60nM	Chloroquine	1	12	3D7-A	18	1
60nM	Chloroquine	1	17	3D7-A	12	1
60nM	Chloroquine	2	2	3D7-A	14766.5	1
60nM	Chloroquine	2	7	3D7-A	207.5	1
60nM	Chloroquine	2	12	3D7-A	21.5	1
60nM	Chloroquine	2	17	3D7-A	21	1
100nM	Chloroquine	1	1	3D7-A	5097	2
100nM	Chloroquine	1	4	3D7-A	299	2
100nM	Chloroquine	1	6	3D7-A	108.5	2
100nM	Chloroquine	1	8	3D7-A	14	2
100nM	Chloroquine	2	1	3D7-A	4403	2
100nM	Chloroquine	2	4	3D7-A	452	2
100nM	Chloroquine	2	6	3D7-A	56	2
100nM	Chloroquine	2	8	3D7-A	7.5	2
500nM	Chloroquine	1	1	3D7-A	6952	2
500nM	Chloroquine	1	4	3D7-A	483.5	2
500nM	Chloroquine	1	6	3D7-A	77.5	2
500nM	Chloroquine	2	1	3D7-A	6277.5	2
500nM	Chloroquine	2	4	3D7-A	716.5	2
500nM	Chloroquine	2	6	3D7-A	118.5	2
50nM	Chloroquine	1	1	3D7-A	3413.5	2
50nM	Chloroquine	1	4	3D7-A	1429.5	2
50nM	Chloroquine	1	6	3D7-A	258.5	2
50nM	Chloroquine	1	8	3D7-A	84.5	2
50nM	Chloroquine	2	1	3D7-A	4643.5	2
50nM	Chloroquine	2	4	3D7-A	606	2
50nM	Chloroquine	2	6	3D7-A	186.5	2
50nM	Chloroquine	2	8	3D7-A	68	2
20nM	Chloroquine	1	2	3D7-A	14084.5	3
20nM	Chloroquine	1	8	3D7-A	15183	3
20nM	Chloroquine	1	13	3D7-A	18916.5	3
20nM	Chloroquine	1	19	3D7-A	21568.5	3
20nM	Chloroquine	2	2	3D7-A	10555	3
20nM	Chloroquine	2	8	3D7-A	18832	3
20nM	Chloroquine	2	13	3D7-A	23648.5	3
20nM	Chloroquine	2	19	3D7-A	29188.5	3
60nM	Chloroquine	1	2	3D7-A	14264.5	3
60nM	Chloroquine	1	8	3D7-A	679.5	3
60nM	Chloroquine	1	13	3D7-A	95	3
60nM	Chloroquine	1	19	3D7-A	104	3
60nM	Chloroquine	2	2	3D7-A	14310.5	3
60nM	Chloroquine	2	8	3D7-A	584.5	3
60nM	Chloroquine	2	13	3D7-A	217.5	3
60nM	Chloroquine	2	19	3D7-A	36	3
Untreated	Untreated	1	2	3D7-A	12287	1
Untreated	Untreated	1	7	3D7-A	6913	1
Untreated	Untreated	1	12	3D7-A	9066.5	1
Untreated	Untreated	1	17	3D7-A	8331.5	1
Untreated	Untreated	2	2	3D7-A	8535.5	1
Untreated	Untreated	2	7	3D7-A	7311.5	1
Untreated	Untreated	2	12	3D7-A	9326.5	1
Untreated	Untreated	2	17	3D7-A	9137	1
Untreated	Untreated	1	1	3D7-A	3603	2
Untreated	Untreated	1	4	3D7-A	1397	2
Untreated	Untreated	1	6	3D7-A	3180.5	2
Untreated	Untreated	1	8	3D7-A	5176	2
Untreated	Untreated	2	1	3D7-A	3129	2
Untreated	Untreated	2	4	3D7-A	2298	2
Untreated	Untreated	2	6	3D7-A	3901.5	2
Untreated	Untreated	2	8	3D7-A	5873	2
Untreated	Untreated	1	2	3D7-A	10702	3
Untreated	Untreated	1	8	3D7-A	15528	3
Untreated	Untreated	1	13	3D7-A	33407	3
Untreated	Untreated	1	19	3D7-A	25520.5	3
Untreated	Untreated	2	2	3D7-A	16456.5	3
Untreated	Untreated	2	8	3D7-A	29218	3
Untreated	Untreated	2	13	3D7-A	21073	3
Untreated	Untreated	2	19	3D7-A	59	3
10nM	DHAFull	1	2	3D7-A	15460	1
10nM	DHAFull	1	7	3D7-A	8409.5	1
10nM	DHAFull	1	12	3D7-A	12008.5	1
10nM	DHAFull	1	17	3D7-A	9716.5	1
10nM	DHAFull	2	2	3D7-A	11557	1
10nM	DHAFull	2	7	3D7-A	8389	1
10nM	DHAFull	2	12	3D7-A	6890.5	1
10nM	DHAFull	2	17	3D7-A	5725	1
10nM	DHAFull	1	2	3D7-A	17558	3
10nM	DHAFull	1	8	3D7-A	13928.5	3
10nM	DHAFull	1	13	3D7-A	31942	3
10nM	DHAFull	1	19	3D7-A	18909.5	3
10nM	DHAFull	2	2	3D7-A	10860.5	3
10nM	DHAFull	2	8	3D7-A	22344	3
10nM	DHAFull	2	13	3D7-A	32757	3
10nM	DHAFull	2	19	3D7-A	25156.5	3
10nM	DHAPulsed	1	2	3D7-A	8856.5	1
10nM	DHAPulsed	1	7	3D7-A	6880	1
10nM	DHAPulsed	1	12	3D7-A	7260	1
10nM	DHAPulsed	1	17	3D7-A	8693.5	1
10nM	DHAPulsed	2	2	3D7-A	9090.5	1
10nM	DHAPulsed	2	7	3D7-A	5930.5	1
10nM	DHAPulsed	2	12	3D7-A	11298.5	1
10nM	DHAPulsed	2	17	3D7-A	9689	1
10nM	DHAPulsed	1	2	3D7-A	7585	3
10nM	DHAPulsed	1	8	3D7-A	30106.5	3
10nM	DHAPulsed	1	13	3D7-A	19197	3
10nM	DHAPulsed	1	19	3D7-A	29999	3
10nM	DHAPulsed	2	2	3D7-A	15075.5	3
10nM	DHAPulsed	2	8	3D7-A	20637	3
10nM	DHAPulsed	2	13	3D7-A	33052	3
10nM	DHAPulsed	2	19	3D7-A	22305	3
20nM	Mefloquine	1	1	3D7-A	3665.5	2
20nM	Mefloquine	1	4	3D7-A	5820	2
20nM	Mefloquine	1	6	3D7-A	4467.5	2
20nM	Mefloquine	1	8	3D7-A	2163	2
20nM	Mefloquine	2	1	3D7-A	2582	2
20nM	Mefloquine	2	4	3D7-A	4234.5	2
20nM	Mefloquine	2	6	3D7-A	4241.5	2
20nM	Mefloquine	2	8	3D7-A	6317.5	2
500nM	Mefloquine	1	1	3D7-A	5899.5	2
500nM	Mefloquine	1	4	3D7-A	2242.5	2
500nM	Mefloquine	1	6	3D7-A	2586	2
500nM	Mefloquine	2	1	3D7-A	7202.5	2
500nM	Mefloquine	2	4	3D7-A	3349.5	2
500nM	Mefloquine	2	6	3D7-A	2612.5	2
50nM	Mefloquine	1	1	3D7-A	5291	2
50nM	Mefloquine	1	4	3D7-A	4280.5	2
50nM	Mefloquine	1	6	3D7-A	3282.5	2
50nM	Mefloquine	1	8	3D7-A	3462.5	2
50nM	Mefloquine	2	1	3D7-A	3429	2
50nM	Mefloquine	2	4	3D7-A	3262.5	2
50nM	Mefloquine	2	6	3D7-A	3562.5	2
50nM	Mefloquine	2	8	3D7-A	2115	2
10nM	Mefloquine	1	2	3D7-A	14119.5	3
10nM	Mefloquine	1	8	3D7-A	26364.5	3
10nM	Mefloquine	1	13	3D7-A	44374	3
10nM	Mefloquine	1	19	3D7-A	40201	3
10nM	Mefloquine	2	2	3D7-A	9870.5	3
10nM	Mefloquine	2	8	3D7-A	34033.5	3
10nM	Mefloquine	2	13	3D7-A	34301	3
10nM	Mefloquine	2	19	3D7-A	34284.5	3
10nM	Piperaquine	1	2	3D7-A	8757	1
10nM	Piperaquine	1	7	3D7-A	5966	1
10nM	Piperaquine	1	12	3D7-A	7218.5	1
10nM	Piperaquine	1	17	3D7-A	6418	1
10nM	Piperaquine	2	2	3D7-A	8660	1
10nM	Piperaquine	2	7	3D7-A	5739.5	1
10nM	Piperaquine	2	12	3D7-A	4622	1
10nM	Piperaquine	2	17	3D7-A	9402.5	1
30nM	Piperaquine	1	2	3D7-A	7241	1
30nM	Piperaquine	1	7	3D7-A	8870	1
30nM	Piperaquine	1	12	3D7-A	8063.5	1
30nM	Piperaquine	1	17	3D7-A	11015	1
30nM	Piperaquine	2	2	3D7-A	8713	1
30nM	Piperaquine	2	7	3D7-A	10009.5	1
30nM	Piperaquine	2	12	3D7-A	8946	1
30nM	Piperaquine	2	17	3D7-A	10373.5	1
100nM	Piperaquine	1	1	3D7-A	3953	2
100nM	Piperaquine	1	4	3D7-A	1569	2
100nM	Piperaquine	1	6	3D7-A	1808	2
100nM	Piperaquine	1	8	3D7-A	1129	2
100nM	Piperaquine	2	1	3D7-A	4274	2
100nM	Piperaquine	2	4	3D7-A	1537	2
100nM	Piperaquine	2	6	3D7-A	1592	2
100nM	Piperaquine	2	8	3D7-A	805.5	2
500nM	Piperaquine	1	1	3D7-A	4507.5	2
500nM	Piperaquine	1	4	3D7-A	2475	2
500nM	Piperaquine	1	6	3D7-A	775.5	2
500nM	Piperaquine	2	1	3D7-A	4480.5	2
500nM	Piperaquine	2	4	3D7-A	1737	2
500nM	Piperaquine	2	6	3D7-A	2363.5	2
50nM	Piperaquine	1	1	3D7-A	3140.5	2
50nM	Piperaquine	1	4	3D7-A	3257.5	2
50nM	Piperaquine	1	6	3D7-A	3327.5	2
50nM	Piperaquine	1	8	3D7-A	4328.5	2
50nM	Piperaquine	2	1	3D7-A	4589.5	2
50nM	Piperaquine	2	4	3D7-A	3373	2
50nM	Piperaquine	2	6	3D7-A	2274.5	2
50nM	Piperaquine	2	8	3D7-A	3987.5	2
10nM	Piperaquine	1	2	3D7-A	35654	3
10nM	Piperaquine	1	8	3D7-A	25693	3
10nM	Piperaquine	1	13	3D7-A	25311.5	3
10nM	Piperaquine	1	19	3D7-A	23583.5	3
10nM	Piperaquine	2	2	3D7-A	12382.5	3
10nM	Piperaquine	2	8	3D7-A	11474	3
10nM	Piperaquine	2	13	3D7-A	30422.5	3
10nM	Piperaquine	2	19	3D7-A	37871.5	3
30nM	Piperaquine	1	2	3D7-A	18762	3
30nM	Piperaquine	1	8	3D7-A	18983.5	3
30nM	Piperaquine	1	13	3D7-A	23239.5	3
30nM	Piperaquine	1	19	3D7-A	22770.5	3
30nM	Piperaquine	2	2	3D7-A	16586.5	3
30nM	Piperaquine	2	8	3D7-A	16303.5	3
30nM	Piperaquine	2	13	3D7-A	35184.5	3
30nM	Piperaquine	2	19	3D7-A	21127	3
20nM	Chloroquine	1	2	CAM	5190.5	1
20nM	Chloroquine	1	7	CAM	3724	1
20nM	Chloroquine	1	12	CAM	5833.5	1
20nM	Chloroquine	1	17	CAM	2224	1
20nM	Chloroquine	2	2	CAM	5178.5	1
20nM	Chloroquine	2	7	CAM	4256.5	1
20nM	Chloroquine	2	12	CAM	5814	1
20nM	Chloroquine	2	17	CAM	2845	1
60nM	Chloroquine	1	2	CAM	4821	1
60nM	Chloroquine	1	7	CAM	13090.5	1
60nM	Chloroquine	1	12	CAM	34049	1
60nM	Chloroquine	1	17	CAM	26471	1
60nM	Chloroquine	2	2	CAM	6294.5	1
60nM	Chloroquine	2	7	CAM	24331.5	1
60nM	Chloroquine	2	12	CAM	28850	1
60nM	Chloroquine	2	17	CAM	26905	1
100nM	Chloroquine	1	1	CAM	10353	2
100nM	Chloroquine	1	4	CAM	6502	2
100nM	Chloroquine	1	6	CAM	11805	2
100nM	Chloroquine	1	8	CAM	13286	2
100nM	Chloroquine	2	1	CAM	8348	2
100nM	Chloroquine	2	4	CAM	11290	2
100nM	Chloroquine	2	6	CAM	8836.5	2
100nM	Chloroquine	2	8	CAM	15703.5	2
500nM	Chloroquine	1	1	CAM	11329	2
500nM	Chloroquine	1	4	CAM	13193.5	2
500nM	Chloroquine	1	6	CAM	12450.5	2
500nM	Chloroquine	2	1	CAM	12649	2
500nM	Chloroquine	2	4	CAM	14507	2
500nM	Chloroquine	2	6	CAM	17915.5	2
50nM	Chloroquine	1	1	CAM	7889	2
50nM	Chloroquine	1	4	CAM	10742.5	2
50nM	Chloroquine	1	6	CAM	8960	2
50nM	Chloroquine	1	8	CAM	13955	2
50nM	Chloroquine	2	1	CAM	9563	2
50nM	Chloroquine	2	4	CAM	5229.5	2
50nM	Chloroquine	2	6	CAM	9716.5	2
50nM	Chloroquine	2	8	CAM	14307.5	2
20nM	Chloroquine	1	2	CAM	7622	3
20nM	Chloroquine	1	8	CAM	7877.5	3
20nM	Chloroquine	1	13	CAM	7228	3
20nM	Chloroquine	1	19	CAM	8969	3
20nM	Chloroquine	2	2	CAM	5482.5	3
20nM	Chloroquine	2	8	CAM	8079.5	3
20nM	Chloroquine	2	13	CAM	5462	3
20nM	Chloroquine	2	19	CAM	12186.5	3
60nM	Chloroquine	1	2	CAM	7679	3
60nM	Chloroquine	1	8	CAM	27934.5	3
60nM	Chloroquine	1	13	CAM	44368	3
60nM	Chloroquine	1	19	CAM	25318	3
60nM	Chloroquine	2	2	CAM	8672.5	3
60nM	Chloroquine	2	8	CAM	26979.5	3
60nM	Chloroquine	2	13	CAM	89323.5	3
60nM	Chloroquine	2	19	CAM	42746.5	3
Untreated	Untreated	1	2	CAM	4920.5	1
Untreated	Untreated	1	7	CAM	3763.5	1
Untreated	Untreated	1	12	CAM	3655	1
Untreated	Untreated	1	17	CAM	1793	1
Untreated	Untreated	2	2	CAM	3599.5	1
Untreated	Untreated	2	7	CAM	4037.5	1
Untreated	Untreated	2	12	CAM	4713.5	1
Untreated	Untreated	2	17	CAM	3174	1
Untreated	Untreated	1	1	CAM	6953	2
Untreated	Untreated	1	4	CAM	1286.5	2
Untreated	Untreated	1	6	CAM	3632.5	2
Untreated	Untreated	1	8	CAM	9392	2
Untreated	Untreated	2	1	CAM	5593	2
Untreated	Untreated	2	4	CAM	2328.5	2
Untreated	Untreated	2	6	CAM	4669.5	2
Untreated	Untreated	2	8	CAM	12087	2
Untreated	Untreated	1	2	CAM	5139	3
Untreated	Untreated	1	8	CAM	5566.5	3
Untreated	Untreated	1	13	CAM	4432	3
Untreated	Untreated	1	19	CAM	6933	3
Untreated	Untreated	2	2	CAM	6834.5	3
Untreated	Untreated	2	8	CAM	11137.5	3
Untreated	Untreated	2	13	CAM	3652	3
Untreated	Untreated	2	19	CAM	19	3
10nM	DHAFull	1	2	CAM	8284.5	1
10nM	DHAFull	1	7	CAM	2767.5	1
10nM	DHAFull	1	12	CAM	5441.5	1
10nM	DHAFull	1	17	CAM	3661.5	1
10nM	DHAFull	2	2	CAM	5717.5	1
10nM	DHAFull	2	7	CAM	4954.5	1
10nM	DHAFull	2	12	CAM	2149.5	1
10nM	DHAFull	2	17	CAM	1453	1
10nM	DHAFull	1	2	CAM	7720	3
10nM	DHAFull	1	8	CAM	6248.5	3
10nM	DHAFull	1	13	CAM	8581.5	3
10nM	DHAFull	1	19	CAM	6170	3
10nM	DHAFull	2	2	CAM	5108.5	3
10nM	DHAFull	2	8	CAM	12358	3
10nM	DHAFull	2	13	CAM	6806	3
10nM	DHAFull	2	19	CAM	5253.5	3
10nM	DHAPulsed	1	2	CAM	4708	1
10nM	DHAPulsed	1	7	CAM	3612	1
10nM	DHAPulsed	1	12	CAM	2509	1
10nM	DHAPulsed	1	17	CAM	2170.5	1
10nM	DHAPulsed	2	2	CAM	4456	1
10nM	DHAPulsed	2	7	CAM	3321	1
10nM	DHAPulsed	2	12	CAM	2771	1
10nM	DHAPulsed	2	17	CAM	2007	1
10nM	DHAPulsed	1	2	CAM	5085	3
10nM	DHAPulsed	1	8	CAM	9344.5	3
10nM	DHAPulsed	1	13	CAM	4025.5	3
10nM	DHAPulsed	1	19	CAM	8003	3
10nM	DHAPulsed	2	2	CAM	7591	3
10nM	DHAPulsed	2	8	CAM	7700	3
10nM	DHAPulsed	2	13	CAM	5171.5	3
10nM	DHAPulsed	2	19	CAM	10701	3
20nM	Mefloquine	1	1	CAM	6728	2
20nM	Mefloquine	1	4	CAM	3525.5	2
20nM	Mefloquine	1	6	CAM	4037.5	2
20nM	Mefloquine	1	8	CAM	2980.5	2
20nM	Mefloquine	2	1	CAM	4616.5	2
20nM	Mefloquine	2	4	CAM	2473.5	2
20nM	Mefloquine	2	6	CAM	4013.5	2
20nM	Mefloquine	2	8	CAM	8123	2
500nM	Mefloquine	1	1	CAM	8137.5	2
500nM	Mefloquine	1	4	CAM	4288	2
500nM	Mefloquine	1	6	CAM	5904	2
500nM	Mefloquine	2	1	CAM	10746.5	2
500nM	Mefloquine	2	4	CAM	7279	2
500nM	Mefloquine	2	6	CAM	5054.5	2
50nM	Mefloquine	1	1	CAM	9580	2
50nM	Mefloquine	1	4	CAM	3596.5	2
50nM	Mefloquine	1	6	CAM	3491.5	2
50nM	Mefloquine	1	8	CAM	8759	2
50nM	Mefloquine	2	1	CAM	6242	2
50nM	Mefloquine	2	4	CAM	3025.5	2
50nM	Mefloquine	2	6	CAM	4341.5	2
50nM	Mefloquine	2	8	CAM	6217	2
10nM	Mefloquine	1	2	CAM	6379.5	3
10nM	Mefloquine	1	8	CAM	8035.5	3
10nM	Mefloquine	1	13	CAM	7326	3
10nM	Mefloquine	1	19	CAM	5949	3
10nM	Mefloquine	2	2	CAM	4433	3
10nM	Mefloquine	2	8	CAM	8120.5	3
10nM	Mefloquine	2	13	CAM	5985.5	3
10nM	Mefloquine	2	19	CAM	4127	3
10nM	Piperaquine	1	2	CAM	3840.5	1
10nM	Piperaquine	1	7	CAM	3802	1
10nM	Piperaquine	1	12	CAM	2998	1
10nM	Piperaquine	1	17	CAM	1230.5	1
10nM	Piperaquine	2	2	CAM	3848	1
10nM	Piperaquine	2	7	CAM	4015	1
10nM	Piperaquine	2	12	CAM	2296	1
10nM	Piperaquine	2	17	CAM	2842	1
30nM	Piperaquine	1	2	CAM	3477	1
30nM	Piperaquine	1	7	CAM	7387	1
30nM	Piperaquine	1	12	CAM	5531.5	1
30nM	Piperaquine	1	17	CAM	4699	1
30nM	Piperaquine	2	2	CAM	3631.5	1
30nM	Piperaquine	2	7	CAM	4789.5	1
30nM	Piperaquine	2	12	CAM	4308.5	1
30nM	Piperaquine	2	17	CAM	4067	1
100nM	Piperaquine	1	1	CAM	6769	2
100nM	Piperaquine	1	4	CAM	5789	2
100nM	Piperaquine	1	6	CAM	9812	2
100nM	Piperaquine	1	8	CAM	17281	2
100nM	Piperaquine	2	1	CAM	8256.5	2
100nM	Piperaquine	2	4	CAM	5607.5	2
100nM	Piperaquine	2	6	CAM	8068	2
100nM	Piperaquine	2	8	CAM	15297	2
500nM	Piperaquine	1	1	CAM	9514	2
500nM	Piperaquine	1	4	CAM	10650	2
500nM	Piperaquine	1	6	CAM	4046.5	2
500nM	Piperaquine	2	1	CAM	10379	2
500nM	Piperaquine	2	4	CAM	6827.5	2
500nM	Piperaquine	2	6	CAM	8833	2
50nM	Piperaquine	1	1	CAM	5973	2
50nM	Piperaquine	1	4	CAM	4145.5	2
50nM	Piperaquine	1	6	CAM	5668.5	2
50nM	Piperaquine	1	8	CAM	12985	2
50nM	Piperaquine	2	1	CAM	8547	2
50nM	Piperaquine	2	4	CAM	4127	2
50nM	Piperaquine	2	6	CAM	5039	2
50nM	Piperaquine	2	8	CAM	11919.5	2
10nM	Piperaquine	1	2	CAM	19146.5	3
10nM	Piperaquine	1	8	CAM	7414.5	3
10nM	Piperaquine	1	13	CAM	3165	3
10nM	Piperaquine	1	19	CAM	6418.5	3
10nM	Piperaquine	2	2	CAM	7703	3
10nM	Piperaquine	2	8	CAM	4642.5	3
10nM	Piperaquine	2	13	CAM	3881	3
10nM	Piperaquine	2	19	CAM	13152	3
30nM	Piperaquine	1	2	CAM	11879	3
30nM	Piperaquine	1	8	CAM	6318.5	3
30nM	Piperaquine	1	13	CAM	3973.5	3
30nM	Piperaquine	1	19	CAM	9225	3
30nM	Piperaquine	2	2	CAM	9475	3
30nM	Piperaquine	2	8	CAM	7095	3
30nM	Piperaquine	2	13	CAM	6112.5	3
30nM	Piperaquine	2	19	CAM	9538	3
20nM	Chloroquine	1	2	3D7-B	9452.5	1
20nM	Chloroquine	1	7	3D7-B	4958.5	1
20nM	Chloroquine	1	12	3D7-B	5045	1
20nM	Chloroquine	1	17	3D7-B	2954.5	1
20nM	Chloroquine	2	2	3D7-B	10360	1
20nM	Chloroquine	2	7	3D7-B	4542.5	1
20nM	Chloroquine	2	12	3D7-B	6601.5	1
20nM	Chloroquine	2	17	3D7-B	2946.5	1
60nM	Chloroquine	1	2	3D7-B	4369.5	1
60nM	Chloroquine	1	7	3D7-B	129.5	1
60nM	Chloroquine	1	12	3D7-B	14	1
60nM	Chloroquine	1	17	3D7-B	4	1
60nM	Chloroquine	2	2	3D7-B	7800.5	1
60nM	Chloroquine	2	7	3D7-B	167	1
60nM	Chloroquine	2	12	3D7-B	15.5	1
60nM	Chloroquine	2	17	3D7-B	11	1
100nM	Chloroquine	1	1	3D7-B	6806	2
100nM	Chloroquine	1	4	3D7-B	461.5	2
100nM	Chloroquine	1	6	3D7-B	128	2
100nM	Chloroquine	1	8	3D7-B	19.5	2
100nM	Chloroquine	2	1	3D7-B	5294.5	2
100nM	Chloroquine	2	4	3D7-B	673.5	2
100nM	Chloroquine	2	6	3D7-B	93.5	2
100nM	Chloroquine	2	8	3D7-B	22	2
500nM	Chloroquine	1	1	3D7-B	7713	2
500nM	Chloroquine	1	4	3D7-B	734.5	2
500nM	Chloroquine	1	6	3D7-B	94	2
500nM	Chloroquine	2	1	3D7-B	7815.5	2
500nM	Chloroquine	2	4	3D7-B	791	2
500nM	Chloroquine	2	6	3D7-B	146.5	2
50nM	Chloroquine	1	1	3D7-B	4386	2
50nM	Chloroquine	1	4	3D7-B	1827.5	2
50nM	Chloroquine	1	6	3D7-B	373.5	2
50nM	Chloroquine	1	8	3D7-B	91	2
50nM	Chloroquine	2	1	3D7-B	5256	2
50nM	Chloroquine	2	4	3D7-B	738.5	2
50nM	Chloroquine	2	6	3D7-B	323.5	2
50nM	Chloroquine	2	8	3D7-B	63	2
20nM	Chloroquine	1	2	3D7-B	11009	3
20nM	Chloroquine	1	8	3D7-B	6807	3
20nM	Chloroquine	1	13	3D7-B	12735	3
20nM	Chloroquine	1	19	3D7-B	10026	3
20nM	Chloroquine	2	2	3D7-B	8285	3
20nM	Chloroquine	2	8	3D7-B	10720	3
20nM	Chloroquine	2	13	3D7-B	19784.5	3
20nM	Chloroquine	2	19	3D7-B	15390	3
60nM	Chloroquine	1	2	3D7-B	10375	3
60nM	Chloroquine	1	8	3D7-B	428	3
60nM	Chloroquine	1	13	3D7-B	79.5	3
60nM	Chloroquine	1	19	3D7-B	76	3
60nM	Chloroquine	2	2	3D7-B	12213.5	3
60nM	Chloroquine	2	8	3D7-B	372.5	3
60nM	Chloroquine	2	13	3D7-B	164	3
60nM	Chloroquine	2	19	3D7-B	25	3
Untreated	Untreated	1	2	3D7-B	9051	1
Untreated	Untreated	1	7	3D7-B	4940	1
Untreated	Untreated	1	12	3D7-B	4473	1
Untreated	Untreated	1	17	3D7-B	3766	1
Untreated	Untreated	2	2	3D7-B	5820	1
Untreated	Untreated	2	7	3D7-B	4637.5	1
Untreated	Untreated	2	12	3D7-B	4872.5	1
Untreated	Untreated	2	17	3D7-B	3394.5	1
Untreated	Untreated	1	1	3D7-B	4282	2
Untreated	Untreated	1	4	3D7-B	1204	2
Untreated	Untreated	1	6	3D7-B	3101	2
Untreated	Untreated	1	8	3D7-B	4837.5	2
Untreated	Untreated	2	1	3D7-B	3850.5	2
Untreated	Untreated	2	4	3D7-B	2367.5	2
Untreated	Untreated	2	6	3D7-B	3490	2
Untreated	Untreated	2	8	3D7-B	5640.5	2
Untreated	Untreated	1	2	3D7-B	8008	3
Untreated	Untreated	1	8	3D7-B	10366	3
Untreated	Untreated	1	13	3D7-B	20298	3
Untreated	Untreated	1	19	3D7-B	16886.5	3
Untreated	Untreated	2	2	3D7-B	11316	3
Untreated	Untreated	2	8	3D7-B	18174.5	3
Untreated	Untreated	2	13	3D7-B	12500	3
Untreated	Untreated	2	19	3D7-B	30	3
10nM	DHAFull	1	2	3D7-B	8609	1
10nM	DHAFull	1	7	3D7-B	4450	1
10nM	DHAFull	1	12	3D7-B	6992.5	1
10nM	DHAFull	1	17	3D7-B	5285.5	1
10nM	DHAFull	2	2	3D7-B	6999	1
10nM	DHAFull	2	7	3D7-B	5608	1
10nM	DHAFull	2	12	3D7-B	4356.5	1
10nM	DHAFull	2	17	3D7-B	3957.5	1
10nM	DHAFull	1	2	3D7-B	13579.5	3
10nM	DHAFull	1	8	3D7-B	7724	3
10nM	DHAFull	1	13	3D7-B	23157.5	3
10nM	DHAFull	1	19	3D7-B	15520.5	3
10nM	DHAFull	2	2	3D7-B	9962.5	3
10nM	DHAFull	2	8	3D7-B	14051.5	3
10nM	DHAFull	2	13	3D7-B	26893	3
10nM	DHAFull	2	19	3D7-B	22422	3
10nM	DHAPulsed	1	2	3D7-B	5021	1
10nM	DHAPulsed	1	7	3D7-B	4108	1
10nM	DHAPulsed	1	12	3D7-B	5311.5	1
10nM	DHAPulsed	1	17	3D7-B	3747.5	1
10nM	DHAPulsed	2	2	3D7-B	4629	1
10nM	DHAPulsed	2	7	3D7-B	5000	1
10nM	DHAPulsed	2	12	3D7-B	6763.5	1
10nM	DHAPulsed	2	17	3D7-B	4976.5	1
10nM	DHAPulsed	1	2	3D7-B	6295	3
10nM	DHAPulsed	1	8	3D7-B	14607	3
10nM	DHAPulsed	1	13	3D7-B	14868	3
10nM	DHAPulsed	1	19	3D7-B	16999	3
10nM	DHAPulsed	2	2	3D7-B	11027.5	3
10nM	DHAPulsed	2	8	3D7-B	14207.5	3
10nM	DHAPulsed	2	13	3D7-B	28895.5	3
10nM	DHAPulsed	2	19	3D7-B	16529.5	3
20nM	Mefloquine	1	1	3D7-B	4580.5	2
20nM	Mefloquine	1	4	3D7-B	4630	2
20nM	Mefloquine	1	6	3D7-B	3973.5	2
20nM	Mefloquine	1	8	3D7-B	2362	2
20nM	Mefloquine	2	1	3D7-B	2958	2
20nM	Mefloquine	2	4	3D7-B	3506	2
20nM	Mefloquine	2	6	3D7-B	3837.5	2
20nM	Mefloquine	2	8	3D7-B	6586	2
500nM	Mefloquine	1	1	3D7-B	6564	2
500nM	Mefloquine	1	4	3D7-B	2596	2
500nM	Mefloquine	1	6	3D7-B	3704.5	2
500nM	Mefloquine	2	1	3D7-B	8706.5	2
500nM	Mefloquine	2	4	3D7-B	4199.5	2
500nM	Mefloquine	2	6	3D7-B	2958	2
50nM	Mefloquine	1	1	3D7-B	6208	2
50nM	Mefloquine	1	4	3D7-B	5179	2
50nM	Mefloquine	1	6	3D7-B	3327	2
50nM	Mefloquine	1	8	3D7-B	3827.5	2
50nM	Mefloquine	2	1	3D7-B	4955.5	2
50nM	Mefloquine	2	4	3D7-B	4456.5	2
50nM	Mefloquine	2	6	3D7-B	4320	2
50nM	Mefloquine	2	8	3D7-B	3007.5	2
10nM	Mefloquine	1	2	3D7-B	11051	3
10nM	Mefloquine	1	8	3D7-B	16509.5	3
10nM	Mefloquine	1	13	3D7-B	34475.5	3
10nM	Mefloquine	1	19	3D7-B	23695	3
10nM	Mefloquine	2	2	3D7-B	7560.5	3
10nM	Mefloquine	2	8	3D7-B	19350	3
10nM	Mefloquine	2	13	3D7-B	27591	3
10nM	Mefloquine	2	19	3D7-B	19645.5	3
10nM	Piperaquine	1	2	3D7-B	6439	1
10nM	Piperaquine	1	7	3D7-B	3447	1
10nM	Piperaquine	1	12	3D7-B	3580	1
10nM	Piperaquine	1	17	3D7-B	2965	1
10nM	Piperaquine	2	2	3D7-B	6198.5	1
10nM	Piperaquine	2	7	3D7-B	3917.5	1
10nM	Piperaquine	2	12	3D7-B	2560	1
10nM	Piperaquine	2	17	3D7-B	2549.5	1
30nM	Piperaquine	1	2	3D7-B	5094	1
30nM	Piperaquine	1	7	3D7-B	4843.5	1
30nM	Piperaquine	1	12	3D7-B	4785.5	1
30nM	Piperaquine	1	17	3D7-B	3395.5	1
30nM	Piperaquine	2	2	3D7-B	5826.5	1
30nM	Piperaquine	2	7	3D7-B	6414	1
30nM	Piperaquine	2	12	3D7-B	4954.5	1
30nM	Piperaquine	2	17	3D7-B	3346	1
100nM	Piperaquine	1	1	3D7-B	4754	2
100nM	Piperaquine	1	4	3D7-B	2100	2
100nM	Piperaquine	1	6	3D7-B	1938.5	2
100nM	Piperaquine	1	8	3D7-B	1319.5	2
100nM	Piperaquine	2	1	3D7-B	5202	2
100nM	Piperaquine	2	4	3D7-B	1815.5	2
100nM	Piperaquine	2	6	3D7-B	1493.5	2
100nM	Piperaquine	2	8	3D7-B	1078	2
500nM	Piperaquine	1	1	3D7-B	5463	2
500nM	Piperaquine	1	4	3D7-B	3280	2
500nM	Piperaquine	1	6	3D7-B	1493.5	2
500nM	Piperaquine	2	1	3D7-B	5418.5	2
500nM	Piperaquine	2	4	3D7-B	2094.5	2
500nM	Piperaquine	2	6	3D7-B	3801	2
50nM	Piperaquine	1	1	3D7-B	4142	2
50nM	Piperaquine	1	4	3D7-B	2768.5	2
50nM	Piperaquine	1	6	3D7-B	2993	2
50nM	Piperaquine	1	8	3D7-B	3899	2
50nM	Piperaquine	2	1	3D7-B	5858.5	2
50nM	Piperaquine	2	4	3D7-B	2724.5	2
50nM	Piperaquine	2	6	3D7-B	2594.5	2
50nM	Piperaquine	2	8	3D7-B	3594.5	2
10nM	Piperaquine	1	2	3D7-B	26426	3
10nM	Piperaquine	1	8	3D7-B	13829.5	3
10nM	Piperaquine	1	13	3D7-B	20492.5	3
10nM	Piperaquine	1	19	3D7-B	13238.5	3
10nM	Piperaquine	2	2	3D7-B	10200	3
10nM	Piperaquine	2	8	3D7-B	8455.5	3
10nM	Piperaquine	2	13	3D7-B	23016	3
10nM	Piperaquine	2	19	3D7-B	23166.5	3
30nM	Piperaquine	1	2	3D7-B	15542	3
30nM	Piperaquine	1	8	3D7-B	12963	3
30nM	Piperaquine	1	13	3D7-B	19092	3
30nM	Piperaquine	1	19	3D7-B	15391	3
30nM	Piperaquine	2	2	3D7-B	12816	3
30nM	Piperaquine	2	8	3D7-B	10857	3
30nM	Piperaquine	2	13	3D7-B	24443	3
30nM	Piperaquine	2	19	3D7-B	12388.5	3
20nM	Chloroquine	1	2	3D7-C	12452	1
20nM	Chloroquine	1	7	3D7-C	6573.5	1
20nM	Chloroquine	1	12	3D7-C	6739.5	1
20nM	Chloroquine	1	17	3D7-C	4798	1
20nM	Chloroquine	2	2	3D7-C	13031.5	1
20nM	Chloroquine	2	7	3D7-C	6070	1
20nM	Chloroquine	2	12	3D7-C	8310.5	1
20nM	Chloroquine	2	17	3D7-C	4649	1
60nM	Chloroquine	1	2	3D7-C	10705.5	1
60nM	Chloroquine	1	7	3D7-C	221	1
60nM	Chloroquine	1	12	3D7-C	19.5	1
60nM	Chloroquine	1	17	3D7-C	7	1
60nM	Chloroquine	2	2	3D7-C	13086	1
60nM	Chloroquine	2	7	3D7-C	220.5	1
60nM	Chloroquine	2	12	3D7-C	27	1
60nM	Chloroquine	2	17	3D7-C	9	1
100nM	Chloroquine	1	1	3D7-C	9478.5	2
100nM	Chloroquine	1	4	3D7-C	568.5	2
100nM	Chloroquine	1	6	3D7-C	204	2
100nM	Chloroquine	1	8	3D7-C	42.5	2
100nM	Chloroquine	2	1	3D7-C	7589.5	2
100nM	Chloroquine	2	4	3D7-C	992	2
100nM	Chloroquine	2	6	3D7-C	131	2
100nM	Chloroquine	2	8	3D7-C	19	2
500nM	Chloroquine	1	1	3D7-C	8712.5	2
500nM	Chloroquine	1	4	3D7-C	1110.5	2
500nM	Chloroquine	1	6	3D7-C	162.5	2
500nM	Chloroquine	2	1	3D7-C	9388.5	2
500nM	Chloroquine	2	4	3D7-C	1315	2
500nM	Chloroquine	2	6	3D7-C	266.5	2
50nM	Chloroquine	1	1	3D7-C	7684	2
50nM	Chloroquine	1	4	3D7-C	4947.5	2
50nM	Chloroquine	1	6	3D7-C	947	2
50nM	Chloroquine	1	8	3D7-C	268	2
50nM	Chloroquine	2	1	3D7-C	8898	2
50nM	Chloroquine	2	4	3D7-C	1804.5	2
50nM	Chloroquine	2	6	3D7-C	661	2
50nM	Chloroquine	2	8	3D7-C	196.5	2
20nM	Chloroquine	1	2	3D7-C	12697.5	3
20nM	Chloroquine	1	8	3D7-C	8892	3
20nM	Chloroquine	1	13	3D7-C	14045	3
20nM	Chloroquine	1	19	3D7-C	13081	3
20nM	Chloroquine	2	2	3D7-C	9850.5	3
20nM	Chloroquine	2	8	3D7-C	14281	3
20nM	Chloroquine	2	13	3D7-C	21285.5	3
20nM	Chloroquine	2	19	3D7-C	20662.5	3
60nM	Chloroquine	1	2	3D7-C	12465.5	3
60nM	Chloroquine	1	8	3D7-C	623	3
60nM	Chloroquine	1	13	3D7-C	100	3
60nM	Chloroquine	1	19	3D7-C	96	3
60nM	Chloroquine	2	2	3D7-C	13945.5	3
60nM	Chloroquine	2	8	3D7-C	533	3
60nM	Chloroquine	2	13	3D7-C	142	3
60nM	Chloroquine	2	19	3D7-C	25.5	3
Untreated	Untreated	1	2	3D7-C	11496	1
Untreated	Untreated	1	7	3D7-C	6841	1
Untreated	Untreated	1	12	3D7-C	5780.5	1
Untreated	Untreated	1	17	3D7-C	6242	1
Untreated	Untreated	2	2	3D7-C	8807	1
Untreated	Untreated	2	7	3D7-C	6283	1
Untreated	Untreated	2	12	3D7-C	6604.5	1
Untreated	Untreated	2	17	3D7-C	5406	1
Untreated	Untreated	1	1	3D7-C	8468	2
Untreated	Untreated	1	4	3D7-C	4188	2
Untreated	Untreated	1	6	3D7-C	6189.5	2
Untreated	Untreated	1	8	3D7-C	6736.5	2
Untreated	Untreated	2	1	3D7-C	7688.5	2
Untreated	Untreated	2	4	3D7-C	7934.5	2
Untreated	Untreated	2	6	3D7-C	7186	2
Untreated	Untreated	2	8	3D7-C	9059	2
Untreated	Untreated	1	2	3D7-C	8840	3
Untreated	Untreated	1	8	3D7-C	12961	3
Untreated	Untreated	1	13	3D7-C	21489.5	3
Untreated	Untreated	1	19	3D7-C	21552	3
Untreated	Untreated	2	2	3D7-C	12675.5	3
Untreated	Untreated	2	8	3D7-C	23616	3
Untreated	Untreated	2	13	3D7-C	13275.5	3
Untreated	Untreated	2	19	3D7-C	47.5	3
10nM	DHAFull	1	2	3D7-C	17024.5	1
10nM	DHAFull	1	7	3D7-C	5376	1
10nM	DHAFull	1	12	3D7-C	8526.5	1
10nM	DHAFull	1	17	3D7-C	6992.5	1
10nM	DHAFull	2	2	3D7-C	11151	1
10nM	DHAFull	2	7	3D7-C	5884	1
10nM	DHAFull	2	12	3D7-C	5303.5	1
10nM	DHAFull	2	17	3D7-C	5536.5	1
10nM	DHAFull	1	2	3D7-C	15186.5	3
10nM	DHAFull	1	8	3D7-C	10711	3
10nM	DHAFull	1	13	3D7-C	24405	3
10nM	DHAFull	1	19	3D7-C	18788	3
10nM	DHAFull	2	2	3D7-C	10916.5	3
10nM	DHAFull	2	8	3D7-C	19355.5	3
10nM	DHAFull	2	13	3D7-C	30211	3
10nM	DHAFull	2	19	3D7-C	26401.5	3
10nM	DHAPulsed	1	2	3D7-C	8706	1
10nM	DHAPulsed	1	7	3D7-C	4673.5	1
10nM	DHAPulsed	1	12	3D7-C	6042	1
10nM	DHAPulsed	1	17	3D7-C	5290	1
10nM	DHAPulsed	2	2	3D7-C	8269.5	1
10nM	DHAPulsed	2	7	3D7-C	4247	1
10nM	DHAPulsed	2	12	3D7-C	8123	1
10nM	DHAPulsed	2	17	3D7-C	7118.5	1
10nM	DHAPulsed	1	2	3D7-C	7507	3
10nM	DHAPulsed	1	8	3D7-C	19330	3
10nM	DHAPulsed	1	13	3D7-C	15841.5	3
10nM	DHAPulsed	1	19	3D7-C	21039.5	3
10nM	DHAPulsed	2	2	3D7-C	12683.5	3
10nM	DHAPulsed	2	8	3D7-C	16438.5	3
10nM	DHAPulsed	2	13	3D7-C	30186	3
10nM	DHAPulsed	2	19	3D7-C	19532.5	3
20nM	Mefloquine	1	1	3D7-C	8436.5	2
20nM	Mefloquine	1	4	3D7-C	16047.5	2
20nM	Mefloquine	1	6	3D7-C	9369.5	2
20nM	Mefloquine	1	8	3D7-C	4207.5	2
20nM	Mefloquine	2	1	3D7-C	5429.5	2
20nM	Mefloquine	2	4	3D7-C	12353.5	2
20nM	Mefloquine	2	6	3D7-C	9570	2
20nM	Mefloquine	2	8	3D7-C	13026	2
500nM	Mefloquine	1	1	3D7-C	7803.5	2
500nM	Mefloquine	1	4	3D7-C	3865.5	2
500nM	Mefloquine	1	6	3D7-C	6203.5	2
500nM	Mefloquine	2	1	3D7-C	9951	2
500nM	Mefloquine	2	4	3D7-C	6391.5	2
500nM	Mefloquine	2	6	3D7-C	5235	2
50nM	Mefloquine	1	1	3D7-C	10988	2
50nM	Mefloquine	1	4	3D7-C	11588.5	2
50nM	Mefloquine	1	6	3D7-C	7747.5	2
50nM	Mefloquine	1	8	3D7-C	8815.5	2
50nM	Mefloquine	2	1	3D7-C	8613	2
50nM	Mefloquine	2	4	3D7-C	9449.5	2
50nM	Mefloquine	2	6	3D7-C	10075.5	2
50nM	Mefloquine	2	8	3D7-C	7628.5	2
10nM	Mefloquine	1	2	3D7-C	12668	3
10nM	Mefloquine	1	8	3D7-C	20281	3
10nM	Mefloquine	1	13	3D7-C	33686.5	3
10nM	Mefloquine	1	19	3D7-C	32134	3
10nM	Mefloquine	2	2	3D7-C	8486.5	3
10nM	Mefloquine	2	8	3D7-C	25326	3
10nM	Mefloquine	2	13	3D7-C	29394.5	3
10nM	Mefloquine	2	19	3D7-C	25702.5	3
10nM	Piperaquine	1	2	3D7-C	7951	1
10nM	Piperaquine	1	7	3D7-C	5121	1
10nM	Piperaquine	1	12	3D7-C	4931.5	1
10nM	Piperaquine	1	17	3D7-C	5459	1
10nM	Piperaquine	2	2	3D7-C	8555.5	1
10nM	Piperaquine	2	7	3D7-C	5174.5	1
10nM	Piperaquine	2	12	3D7-C	3454.5	1
10nM	Piperaquine	2	17	3D7-C	3919	1
30nM	Piperaquine	1	2	3D7-C	6977.5	1
30nM	Piperaquine	1	7	3D7-C	6429	1
30nM	Piperaquine	1	12	3D7-C	6277.5	1
30nM	Piperaquine	1	17	3D7-C	4808.5	1
30nM	Piperaquine	2	2	3D7-C	8004.5	1
30nM	Piperaquine	2	7	3D7-C	8072	1
30nM	Piperaquine	2	12	3D7-C	6261	1
30nM	Piperaquine	2	17	3D7-C	4474	1
100nM	Piperaquine	1	1	3D7-C	7512	2
100nM	Piperaquine	1	4	3D7-C	6487.5	2
100nM	Piperaquine	1	6	3D7-C	5474	2
100nM	Piperaquine	1	8	3D7-C	3295	2
100nM	Piperaquine	2	1	3D7-C	8076.5	2
100nM	Piperaquine	2	4	3D7-C	5837	2
100nM	Piperaquine	2	6	3D7-C	4164.5	2
100nM	Piperaquine	2	8	3D7-C	2066	2
500nM	Piperaquine	1	1	3D7-C	7025.5	2
500nM	Piperaquine	1	4	3D7-C	4769	2
500nM	Piperaquine	1	6	3D7-C	2298	2
500nM	Piperaquine	2	1	3D7-C	7512.5	2
500nM	Piperaquine	2	4	3D7-C	3152	2
500nM	Piperaquine	2	6	3D7-C	5153	2
50nM	Piperaquine	1	1	3D7-C	7449	2
50nM	Piperaquine	1	4	3D7-C	10913.5	2
50nM	Piperaquine	1	6	3D7-C	7385	2
50nM	Piperaquine	1	8	3D7-C	8092.5	2
50nM	Piperaquine	2	1	3D7-C	10160	2
50nM	Piperaquine	2	4	3D7-C	9068.5	2
50nM	Piperaquine	2	6	3D7-C	6615.5	2
50nM	Piperaquine	2	8	3D7-C	7209.5	2
10nM	Piperaquine	1	2	3D7-C	31327.5	3
10nM	Piperaquine	1	8	3D7-C	17560.5	3
10nM	Piperaquine	1	13	3D7-C	22577	3
10nM	Piperaquine	1	19	3D7-C	18062.5	3
10nM	Piperaquine	2	2	3D7-C	11442	3
10nM	Piperaquine	2	8	3D7-C	10437.5	3
10nM	Piperaquine	2	13	3D7-C	24675	3
10nM	Piperaquine	2	19	3D7-C	29414	3
30nM	Piperaquine	1	2	3D7-C	18702	3
30nM	Piperaquine	1	8	3D7-C	15450.5	3
30nM	Piperaquine	1	13	3D7-C	21409.5	3
30nM	Piperaquine	1	19	3D7-C	20955	3
30nM	Piperaquine	2	2	3D7-C	14655	3
30nM	Piperaquine	2	8	3D7-C	14274	3
30nM	Piperaquine	2	13	3D7-C	26033	3
30nM	Piperaquine	2	19	3D7-C	17218	3
20nM	Chloroquine	1	2	V1/S-A	1474	1
20nM	Chloroquine	1	7	V1/S-A	398.5	1
20nM	Chloroquine	1	12	V1/S-A	424	1
20nM	Chloroquine	1	17	V1/S-A	137.5	1
20nM	Chloroquine	2	2	V1/S-A	1356.5	1
20nM	Chloroquine	2	7	V1/S-A	461.5	1
20nM	Chloroquine	2	12	V1/S-A	586	1
20nM	Chloroquine	2	17	V1/S-A	200	1
60nM	Chloroquine	1	2	V1/S-A	1318	1
60nM	Chloroquine	1	7	V1/S-A	3802	1
60nM	Chloroquine	1	12	V1/S-A	6396.5	1
60nM	Chloroquine	1	17	V1/S-A	2834	1
60nM	Chloroquine	2	2	V1/S-A	1684	1
60nM	Chloroquine	2	7	V1/S-A	6524	1
60nM	Chloroquine	2	12	V1/S-A	6767	1
60nM	Chloroquine	2	17	V1/S-A	2968	1
100nM	Chloroquine	1	1	V1/S-A	5684	2
100nM	Chloroquine	1	4	V1/S-A	2065	2
100nM	Chloroquine	1	6	V1/S-A	1336.5	2
100nM	Chloroquine	1	8	V1/S-A	748	2
100nM	Chloroquine	2	1	V1/S-A	4665.5	2
100nM	Chloroquine	2	4	V1/S-A	3790	2
100nM	Chloroquine	2	6	V1/S-A	905	2
100nM	Chloroquine	2	8	V1/S-A	931	2
500nM	Chloroquine	1	1	V1/S-A	5160.5	2
500nM	Chloroquine	1	4	V1/S-A	3818	2
500nM	Chloroquine	1	6	V1/S-A	1170.5	2
500nM	Chloroquine	2	1	V1/S-A	5857.5	2
500nM	Chloroquine	2	4	V1/S-A	3512.5	2
500nM	Chloroquine	2	6	V1/S-A	924	2
50nM	Chloroquine	1	1	V1/S-A	3638	2
50nM	Chloroquine	1	4	V1/S-A	3643	2
50nM	Chloroquine	1	6	V1/S-A	1093	2
50nM	Chloroquine	1	8	V1/S-A	802.5	2
50nM	Chloroquine	2	1	V1/S-A	4483.5	2
50nM	Chloroquine	2	4	V1/S-A	1877	2
50nM	Chloroquine	2	6	V1/S-A	927.5	2
50nM	Chloroquine	2	8	V1/S-A	867	2
20nM	Chloroquine	1	2	V1/S-A	6841.5	3
20nM	Chloroquine	1	8	V1/S-A	4281.5	3
20nM	Chloroquine	1	13	V1/S-A	2609.5	3
20nM	Chloroquine	1	19	V1/S-A	2530	3
20nM	Chloroquine	2	2	V1/S-A	5551	3
20nM	Chloroquine	2	8	V1/S-A	3946.5	3
20nM	Chloroquine	2	13	V1/S-A	2094	3
20nM	Chloroquine	2	19	V1/S-A	1651	3
60nM	Chloroquine	1	2	V1/S-A	6792	3
60nM	Chloroquine	1	8	V1/S-A	12954.5	3
60nM	Chloroquine	1	13	V1/S-A	15429	3
60nM	Chloroquine	1	19	V1/S-A	9530	3
60nM	Chloroquine	2	2	V1/S-A	8172	3
60nM	Chloroquine	2	8	V1/S-A	12337	3
60nM	Chloroquine	2	13	V1/S-A	33444	3
60nM	Chloroquine	2	19	V1/S-A	16656.5	3
Untreated	Untreated	1	2	V1/S-A	1379	1
Untreated	Untreated	1	7	V1/S-A	405.5	1
Untreated	Untreated	1	12	V1/S-A	332.5	1
Untreated	Untreated	1	17	V1/S-A	136	1
Untreated	Untreated	2	2	V1/S-A	1131	1
Untreated	Untreated	2	7	V1/S-A	436	1
Untreated	Untreated	2	12	V1/S-A	444	1
Untreated	Untreated	2	17	V1/S-A	249	1
Untreated	Untreated	1	1	V1/S-A	2879	2
Untreated	Untreated	1	4	V1/S-A	317	2
Untreated	Untreated	1	6	V1/S-A	442.5	2
Untreated	Untreated	1	8	V1/S-A	412.5	2
Untreated	Untreated	2	1	V1/S-A	2796	2
Untreated	Untreated	2	4	V1/S-A	591	2
Untreated	Untreated	2	6	V1/S-A	546.5	2
Untreated	Untreated	2	8	V1/S-A	588	2
Untreated	Untreated	1	2	V1/S-A	4629.5	3
Untreated	Untreated	1	8	V1/S-A	2737.5	3
Untreated	Untreated	1	13	V1/S-A	1587	3
Untreated	Untreated	1	19	V1/S-A	863	3
Untreated	Untreated	2	2	V1/S-A	6494.5	3
Untreated	Untreated	2	8	V1/S-A	4587	3
Untreated	Untreated	2	13	V1/S-A	1202	3
Untreated	Untreated	2	19	V1/S-A	7	3
10nM	DHAFull	1	2	V1/S-A	1897	1
10nM	DHAFull	1	7	V1/S-A	208.5	1
10nM	DHAFull	1	12	V1/S-A	271.5	1
10nM	DHAFull	1	17	V1/S-A	176	1
10nM	DHAFull	2	2	V1/S-A	1544	1
10nM	DHAFull	2	7	V1/S-A	308	1
10nM	DHAFull	2	12	V1/S-A	84.5	1
10nM	DHAFull	2	17	V1/S-A	27	1
10nM	DHAFull	1	2	V1/S-A	7249.5	3
10nM	DHAFull	1	8	V1/S-A	823	3
10nM	DHAFull	1	13	V1/S-A	461.5	3
10nM	DHAFull	1	19	V1/S-A	630	3
10nM	DHAFull	2	2	V1/S-A	4619.5	3
10nM	DHAFull	2	8	V1/S-A	1548	3
10nM	DHAFull	2	13	V1/S-A	642	3
10nM	DHAFull	2	19	V1/S-A	883.5	3
10nM	DHAPulsed	1	2	V1/S-A	1261	1
10nM	DHAPulsed	1	7	V1/S-A	376	1
10nM	DHAPulsed	1	12	V1/S-A	157	1
10nM	DHAPulsed	1	17	V1/S-A	138.5	1
10nM	DHAPulsed	2	2	V1/S-A	1288	1
10nM	DHAPulsed	2	7	V1/S-A	208	1
10nM	DHAPulsed	2	12	V1/S-A	165.5	1
10nM	DHAPulsed	2	17	V1/S-A	114	1
10nM	DHAPulsed	1	2	V1/S-A	3913	3
10nM	DHAPulsed	1	8	V1/S-A	3765	3
10nM	DHAPulsed	1	13	V1/S-A	1256	3
10nM	DHAPulsed	1	19	V1/S-A	818	3
10nM	DHAPulsed	2	2	V1/S-A	6916	3
10nM	DHAPulsed	2	8	V1/S-A	3014.5	3
10nM	DHAPulsed	2	13	V1/S-A	1882	3
10nM	DHAPulsed	2	19	V1/S-A	905	3
20nM	Mefloquine	1	1	V1/S-A	3134	2
20nM	Mefloquine	1	4	V1/S-A	283.5	2
20nM	Mefloquine	1	6	V1/S-A	188.5	2
20nM	Mefloquine	1	8	V1/S-A	42	2
20nM	Mefloquine	2	1	V1/S-A	1893.5	2
20nM	Mefloquine	2	4	V1/S-A	206.5	2
20nM	Mefloquine	2	6	V1/S-A	148	2
20nM	Mefloquine	2	8	V1/S-A	55.5	2
500nM	Mefloquine	1	1	V1/S-A	4779.5	2
500nM	Mefloquine	1	4	V1/S-A	1945.5	2
500nM	Mefloquine	1	6	V1/S-A	3021	2
500nM	Mefloquine	2	1	V1/S-A	5592.5	2
500nM	Mefloquine	2	4	V1/S-A	3315	2
500nM	Mefloquine	2	6	V1/S-A	2625.5	2
50nM	Mefloquine	1	1	V1/S-A	4010	2
50nM	Mefloquine	1	4	V1/S-A	401.5	2
50nM	Mefloquine	1	6	V1/S-A	224.5	2
50nM	Mefloquine	1	8	V1/S-A	477	2
50nM	Mefloquine	2	1	V1/S-A	3555.5	2
50nM	Mefloquine	2	4	V1/S-A	480	2
50nM	Mefloquine	2	6	V1/S-A	356	2
50nM	Mefloquine	2	8	V1/S-A	321.5	2
10nM	Mefloquine	1	2	V1/S-A	6608	3
10nM	Mefloquine	1	8	V1/S-A	776	3
10nM	Mefloquine	1	13	V1/S-A	104.5	3
10nM	Mefloquine	1	19	V1/S-A	101.5	3
10nM	Mefloquine	2	2	V1/S-A	4946.5	3
10nM	Mefloquine	2	8	V1/S-A	546.5	3
10nM	Mefloquine	2	13	V1/S-A	74	3
10nM	Mefloquine	2	19	V1/S-A	27	3
10nM	Piperaquine	1	2	V1/S-A	1113.5	1
10nM	Piperaquine	1	7	V1/S-A	418.5	1
10nM	Piperaquine	1	12	V1/S-A	282	1
10nM	Piperaquine	1	17	V1/S-A	141	1
10nM	Piperaquine	2	2	V1/S-A	1076.5	1
10nM	Piperaquine	2	7	V1/S-A	414	1
10nM	Piperaquine	2	12	V1/S-A	196	1
10nM	Piperaquine	2	17	V1/S-A	137.5	1
30nM	Piperaquine	1	2	V1/S-A	1159	1
30nM	Piperaquine	1	7	V1/S-A	955.5	1
30nM	Piperaquine	1	12	V1/S-A	540.5	1
30nM	Piperaquine	1	17	V1/S-A	313	1
30nM	Piperaquine	2	2	V1/S-A	1030	1
30nM	Piperaquine	2	7	V1/S-A	534.5	1
30nM	Piperaquine	2	12	V1/S-A	423.5	1
30nM	Piperaquine	2	17	V1/S-A	179.5	1
100nM	Piperaquine	1	1	V1/S-A	3652.5	2
100nM	Piperaquine	1	4	V1/S-A	1641	2
100nM	Piperaquine	1	6	V1/S-A	1125	2
100nM	Piperaquine	1	8	V1/S-A	872	2
100nM	Piperaquine	2	1	V1/S-A	3503.5	2
100nM	Piperaquine	2	4	V1/S-A	1654	2
100nM	Piperaquine	2	6	V1/S-A	1003	2
100nM	Piperaquine	2	8	V1/S-A	837.5	2
500nM	Piperaquine	1	1	V1/S-A	3854.5	2
500nM	Piperaquine	1	4	V1/S-A	2618.5	2
500nM	Piperaquine	1	6	V1/S-A	1111	2
500nM	Piperaquine	2	1	V1/S-A	4059	2
500nM	Piperaquine	2	4	V1/S-A	1943.5	2
500nM	Piperaquine	2	6	V1/S-A	2984	2
50nM	Piperaquine	1	1	V1/S-A	3066	2
50nM	Piperaquine	1	4	V1/S-A	1150.5	2
50nM	Piperaquine	1	6	V1/S-A	683.5	2
50nM	Piperaquine	1	8	V1/S-A	696	2
50nM	Piperaquine	2	1	V1/S-A	4432.5	2
50nM	Piperaquine	2	4	V1/S-A	1113.5	2
50nM	Piperaquine	2	6	V1/S-A	576.5	2
50nM	Piperaquine	2	8	V1/S-A	575	2
10nM	Piperaquine	1	2	V1/S-A	17348	3
10nM	Piperaquine	1	8	V1/S-A	3809	3
10nM	Piperaquine	1	13	V1/S-A	1548	3
10nM	Piperaquine	1	19	V1/S-A	870.5	3
10nM	Piperaquine	2	2	V1/S-A	5754	3
10nM	Piperaquine	2	8	V1/S-A	2037.5	3
10nM	Piperaquine	2	13	V1/S-A	1560	3
10nM	Piperaquine	2	19	V1/S-A	1283	3
30nM	Piperaquine	1	2	V1/S-A	9719	3
30nM	Piperaquine	1	8	V1/S-A	3469	3
30nM	Piperaquine	1	13	V1/S-A	1729.5	3
30nM	Piperaquine	1	19	V1/S-A	1122	3
30nM	Piperaquine	2	2	V1/S-A	8117	3
30nM	Piperaquine	2	8	V1/S-A	3212	3
30nM	Piperaquine	2	13	V1/S-A	2625	3
30nM	Piperaquine	2	19	V1/S-A	1041	3
